# Supplementary material for: Modeling the zebrafish gut microbiome’s resistance and sensitivity to climate change and parasite infection
Source: Front Microbiomes. 2025 Jul 22;4:1605168. doi: 10.3389/frmbi.2025.1605168 (PMC12993498; doi:10.3389/frmbi.2025.1605168)
Supplement: Supplementary file 1 [file DataSheet1.zip]

Archive with 4 entries (4 files):
- Supplemental_Figures__Frontiers_v1.docx
- __MACOSX/._Supplemental_Figures__Frontiers_v1.docx
- Supplemental_Tables__Frontiers_v1.xlsx
- __MACOSX/._Supplemental_Tables__Frontiers_v1.xlsx
