# Supplementary material for: Modeling the zebrafish gut microbiome’s resistance and sensitivity to climate change and parasite infection
Source: Front Microbiomes. 2025 Jul 22;4:1605168. doi: 10.3389/frmbi.2025.1605168 (PMC12993498; doi:10.3389/frmbi.2025.1605168)
Supplement: Supplementary file 1 [file DataSheet1.zip › Supplemental_Tables__Frontiers_v1.xlsx]

## Sheet: Contents
Section	Table	Contents	Notes
0	n/a	Sample Metadata	Contains sample metadata, diversity scores and normalized diversity scores
0	n/a	Distance Matrices	Merged distance matrices. Header = Sample Names, Column = Source Distance Matrix
2	2A.1	Statistical results of GLM	glm(Alpha.Score ~ Temperature); Unexposed fish
2	2A.2	Statistical results of ANOVA	ANOVA(GLM(Alpha.Score ~ Temperature), type = 2); Unexposed fish
2	2A.3	Statistical results of Tukey test	Tukey(Alpha.Score ~ Temperature); Unexposed fish
2	2B.1	Statistical results of ADONIS2	adonis2(Beta Distance ~ Temperature); Unexposed fish
2	2B.2	Statistical results of Dispersion (ANOVA)	ANOVA(Beta Dispersion ~ Temperature); Unexposed fish
2	2B.3	Statistical results of Dispersion (Tukey)	Tukey(Beta Dispersion ~ Temperature); Unexposed fish
2	2C.1	Statistical results of GLM	glm(Alpha.Score ~ Temperature*DPE); Unexposed fish
2	2C.2	Statistical results of ANOVA	glm(Alpha.Score ~ Temperature*DPE); Unexposed fish
2	2C.3	Statistical results of Tukey test	glm(Alpha.Score ~ Temperature*DPE); Unexposed fish
2	2D.1	Statistical results of ADONIS2	adonis2(Beta Distance ~ Temperature*DPE); Unexposed fish
2	2D.2	Statistical results of Dispersion (ANOVA)	ANOVA(Beta Dispersion ~ Temperature*DPE); Unexposed fish
2	2D.3	Statistical results of Dispersion (Tukey)	Tukey(Beta Dispersion ~ Temperature*DPE); Unexposed fish
3	3A.1	Summary of Infection Outcomes	Positive and negative detection of worms by temperature group
3	3A.2	Summary of Infection Outcomes	Summary statistics of worm detection across groups
3	3B.1	Statistical results of GLM	glm.nb(Total.Worm.Count ~ Temperature); Exposed fish
3	3B.2	Statistical results of ANOVA	ANOVA(GLM.NB(Total.Worm.Count ~ Temperature), type = 2); Exposed fish
3	3B.3	Statistical results of Tukey test	Tukey(Total.Worm.Count ~ Temperature); Exposed fish
3	3C.1	Table of samples for infection detection method comparison	n/a
3	3C.2	Summary table of infection detection by method	Wet vs Histo (positive vs negative counts)
3	3C.3	Statistical results of McNemar's Test	McNemar's test comparing Wet and Histo methods by Temperature and DPE
4	4A.1	Statistical results of GLM	glm(Alpha.Score ~ Temperature); Exposed fish
4	4A.2	Statistical results of ANOVA	ANOVA(GLM(Alpha.Score ~ Temperature), type = 2); Exposed fish
4	4A.3	Statistical results of Tukey test	Tukey(Alpha.Score ~ Temperature); Exposed fish
4	4B.1	Statistical results of ADONIS2	adonis2(Beta Distance ~ Temperature); Exposed fish
4	4B.2	Statistical results of Dispersion (ANOVA)	ANOVA(Beta Dispersion ~ Temperature); Exposed fish
4	4B.3	Statistical results of Dispersion (Tukey)	Tukey(Beta Dispersion ~ Temperature); Exposed fish
4	4C.1	Statistical results of GLM	glm(Alpha.Score ~ Temperature*DPE); Exposed fish
4	4C.2	Statistical results of ANOVA	glm(Alpha.Score ~ Temperature*DPE); Exposed fish
4	4C.3	Statistical results of Tukey test	glm(Alpha.Score ~ Temperature*DPE); Exposed fish
4	4D.1	Statistical results of ADONIS2	adonis2(Beta Distance ~ Temperature*DPE); Exposed fish
4	4D.2	Statistical results of Dispersion (ANOVA)	ANOVA(Beta Dispersion ~ Temperature*DPE); Exposed fish
4	4D.3	Statistical results of Dispersion (Tukey)	Tukey(Beta Dispersion ~ Temperature*DPE); Exposed fish
5	5A.1	Statistical results of GLM	glm(Alpha.Score ~ Temperature*Pathology.Results); Exposed fish
5	5A.2	Statistical results of ANOVA	glm(Alpha.Score ~ Temperature*Pathology.Results); Exposed fish
5	5A.3	Statistical results of Tukey test	glm(Alpha.Score ~ Temperature*Pathology.Results); Exposed fish
5	5B.1	Statistical results of ADONIS2	adonis2(Beta Distance ~ Temperature*Pathology.Results); Exposed fish
5	5B.2	Statistical results of Dispersion (ANOVA)	ANOVA(Beta Dispersion ~ Temperature*Pathology.Results); Exposed fish
5	5B.3	Statistical results of Dispersion (Tukey)	Tukey(Beta Dispersion ~ Temperature*Pathology.Results); Exposed fish
5	5C.1	Statistical results of GLM	glm(Alpha.Score ~ Temperature*Cluster); Exposed fish
5	5C.2	Statistical results of ANOVA	glm(Alpha.Score ~ Temperature*Cluster); Exposed fish
5	5C.3	Statistical results of Tukey test	glm(Alpha.Score ~ Temperature*Cluster); Exposed fish
5	5D.1	Statistical results of ADONIS2	adonis2(Beta Distance ~ Temperature*Cluster); Exposed fish
5	5D.2	Statistical results of Dispersion (ANOVA)	ANOVA(Beta Dispersion ~ Temperature*Cluster); Exposed fish
5	5D.3	Statistical results of Dispersion (Tukey)	Tukey(Beta Dispersion ~ Temperature*Cluster); Exposed fish
6	6A.1	Statistical results of GLM	glm(Alpha.Score ~ Temperature*Treatment); Pre-Exposed fish
6	6A.2	Statistical results of ANOVA	glm(Alpha.Score ~ Temperature*Treatment); Pre-Exposed fish
6	6A.3	Statistical results of Tukey test	glm(Alpha.Score ~ Temperature*Treatment); Pre-Exposed fish
6	6B.1	Statistical results of ADONIS2	adonis2(Beta Distance ~ Temperature*Treatment); Pre-Exposed fish
6	6B.2	Statistical results of Dispersion (ANOVA)	ANOVA(Beta Dispersion ~ Temperature*Treatment); Pre-Exposed fish
6	6B.3	Statistical results of Dispersion (Tukey)	Tukey(Beta Dispersion ~ Temperature*Treatment); Pre-Exposed fish
6	6B.1.1	Statistical results of ADONIS2	adonis2(Beta Distance ~ Temperature*Tank.ID); Pre-Exposed fish
6	6B.2.1	Statistical results of Dispersion (ANOVA)	ANOVA(Beta Dispersion ~ Temperature*Tank.ID); Pre-Exposed fish
6	6C.1	Statistical results of GLM	glm(Alpha.Score ~ Temperature*Treatment); Post-Exposed fish
6	6C.2	Statistical results of ANOVA	glm(Alpha.Score ~ Temperature*Treatment); Post-Exposed fish
6	6C.3	Statistical results of Tukey test	glm(Alpha.Score ~ Temperature*Treatment); Post-Exposed fish
6	6D.1	Statistical results of ADONIS2	adonis2(Beta Distance ~ Temperature*Treatment); Post-Exposed fish
6	6D.2	Statistical results of Dispersion (ANOVA)	ANOVA(Beta Dispersion ~ Temperature*Treatment); Post-Exposed fish
6	6D.3	Statistical results of Dispersion (Tukey)	Tukey(Beta Dispersion ~ Temperature*Treatment); Post-Exposed fish
7	7A	Top 50 Differentially Abundant Taxa	MaAsLin2(Taxon Abundance ~ Temperature + DPE + Treatment + Pathology.Results + Total.Worm.Count + Cluster); Top 50 significant associations; All Fish
7	7A.1	All Differentially Abundant Taxa	MaAsLin2(Taxon Abundance ~ Temperature + DPE + Treatment + Pathology.Results + Total.Worm.Count + Cluster); All significant associations; All Fish
7	7A.1.1	Differentially Abundant Taxa per Covariate	Number of positive or negative significant associations per covariate
7	7A.1.2	Differentially Abundant Taxa by Taxonomic Level	Number of significant associations per taxonomic level
7	7A.2.1	Differentially Abundant Taxa within 28°C Temperature reared fish	MaAsLin2(Taxon Abundance ~ Treatment + Total.Worm.Count); 28°C significant associations; All Fish
7	7A.2.2	Differentially Abundant Taxa within 32°C Temperature reared fish	MaAsLin2(Taxon Abundance ~ Treatment + Total.Worm.Count); 32°C significant associations; All Fish
7	7A.2.3	Burden-Associated Genera: 28 °C vs 32 °C	Comparison between 28°C and 32°C significantly abundant taxa
7	7A.2.4	Top 10 Signficant Taxa between 28°C and 32°C Temperature reared fish	Comparison of top 10 taxa between 28°C and 32°C significantly abundant taxa
7	7B.1.1	Random Forest Model Performance	Predicting Worm Burden from Microbiome Data
7	7B.1.2	Top 25 Most Important Features	Based on % Increase in MSE
7	7B.1.3	Stability Analysis: Top Feature Frequency	Number of times each feature appeared in the top 10 across 100 runs.
7	7B.1.4	Cross-Validation Summary Statistics	Based on 10-fold cross-validation
7	7B.1.5	Random Forest Model Improvement Over Null Model	Based on 10-fold cross-validation results
0	n/a	Session Info	R packages used during analysis and their version number

## Sheet: Metadata
Sample	Age.Days	DPE	Treatment	Temperature	Tank.ID	Sex	Pathology.Results	Total.Worm.Count	Repeat.Extract	No.PCR.Product	Treatment.	Temperature.	DPE.	Temp.DPE.	Temp.Treat.	Treat.Temp.DPE.	Path.Res.	Temp.Path.	Shannon__Genus	Simpson__Genus	Richness__Genus	Phylogenetic__Genus	Shannon__Genus_norm	Simpson__Genus_norm	Richness__Genus_norm	Phylogenetic__Genus_norm
1	164	0	0	35	4	1	0	0	0	0	1	3	1	11	5	11	1	5	8.64973	4.09957	51	13.6383	0.30517	0.326126	0.367824	0.392097
2	164	0	0	35	4	0	0	0	0	0	1	3	1	11	5	11	1	5	5.85813	2.89139	39	10.9953	0.224832	0.23692	0.290837	0.322138
3	164	0	0	35	4	0	0	0	0	0	1	3	1	11	5	11	1	5	10.9412	5.51184	54	14.7937	0.360886	0.406147	0.385963	0.420426
4	164	0	0	35	4	0	0	0	0	0	1	3	1	11	5	11	1	5	11.4638	5.8444	57	14.828	0.372664	0.422481	0.403728	0.421248
5	164	0	0	35	4	1	0	0	0	0	1	3	1	11	5	11	1	5	10.6574	5.21209	53	14.2042	0.354358	0.390712	0.37996	0.406123
6	164	0	0	32	12	1	0	0	0	0	1	2	1	6	3	6	1	3	7.96066	3.92871	63	15.7726	0.286856	0.314955	0.438239	0.443529
7	164	0	0	32	12	0	0	0	0	0	1	2	1	6	3	6	1	3	5.19527	2.64061	51	14.3004	0.202785	0.214618	0.367824	0.408479
8	164	0	0	32	12	1	0	0	0	0	1	2	1	6	3	6	1	3	8.29826	3.75303	76	18.7235	0.295933	0.303043	0.509041	0.508945
9	164	0	0	32	12	1	0	0	0	0	1	2	1	6	3	6	1	3	6.29907	2.9776	58	15.1442	0.238745	0.244219	0.409571	0.428787
10	164	0	0	32	12	0	0	0	0	0	1	2	1	6	3	6	1	3	20.6247	9.11548	73	18.5433	0.544168	0.55202	0.493134	0.505113
11	164	0	0	28	9	1	0	0	0	0	1	1	1	1	1	1	1	1	4.61145	2.43804	47	12.8876	0.182046	0.195289	0.343003	0.373013
12	164	0	0	28	9	0	0	0	0	0	1	1	1	1	1	1	1	1	11.1791	5.18153	57	14.9096	0.366284	0.389097	0.403728	0.423202
13	164	0	0	28	9	0	0	0	0	0	1	1	1	1	1	1	1	1	10.1069	4.13872	58	16.2322	0.341419	0.328632	0.409571	0.454115
14	164	0	0	28	9	0	0	0	0	0	1	1	1	1	1	1	1	1	9.2493	3.91356	60	15.716	0.320463	0.313946	0.421145	0.442214
15	164	0	0	28	9	1	0	0	0	0	1	1	1	1	1	1	1	1	6.34515	3.01509	56	13.958	0.240168	0.247338	0.397846	0.400059
16	164	0	0	28	7	0	0	0	0	0	1	1	1	1	1	1	1	1	3.72922	2.28358	43	11.2519	0.147749	0.179639	0.317376	0.329293
17	164	0	0	28	7	1	0	0	0	0	1	1	1	1	1	1	1	1	12.29	4.89818	64	16.2923	0.3907	0.373742	0.443868	0.455489
18	164	0	0	28	7	1	0	0	0	0	1	1	1	1	1	1	1	1	7.40152	3.02638	60	15.1482	0.271343	0.248271	0.421145	0.428883
19	164	0	0	28	7	1	0	0	0	0	1	1	1	1	1	1	1	1	6.02444	2.86444	52	13.0966	0.230145	0.234602	0.373914	0.378382
20	164	0	0	28	7	0	0	0	0	0	1	1	1	1	1	1	1	1	9.53823	3.86657	61	15.6462	0.327638	0.310793	0.426878	0.440589
21	164	0	0	35	2	0	0	0	0	0	1	3	1	11	5	11	1	5	9.87623	4.93127	56	15.147	0.335881	0.375572	0.397846	0.428854
22	164	0	0	35	2	0	0	0	0	0	1	3	1	11	5	11	1	5	10.7015	5.59813	58	15.6354	0.355379	0.410462	0.409571	0.440337
23	164	0	0	35	2	0	0	0	0	0	1	3	1	11	5	11	1	5	13.1979	7.17586	62	16.155	0.409767	0.481044	0.432576	0.452348
24	164	0	0	35	2	1	0	0	0	0	1	3	1	11	5	11	1	5	17.471	11.453	71	18.9351	0.491031	0.622569	0.482392	0.51342
25	164	0	0	35	2	0	0	0	0	0	1	3	1	11	5	11	1	5	13.0426	7.65984	62	15.8747	0.406558	0.500112	0.432576	0.445894
26	164	0	0	32	5	1	0	0	0	0	1	2	1	6	3	6	1	3	15.6008	8.02757	70	18.3226	0.456989	0.513947	0.476979	0.500392
27	164	0	0	32	5	1	0	0	0	0	1	2	1	6	3	6	1	3	11.3778	5.62624	63	16.8331	0.370747	0.411855	0.438239	0.467723
28	164	0	0	32	5	1	0	0	0	0	1	2	1	6	3	6	1	3	8.59349	3.41333	66	16.5409	0.303706	0.278642	0.45503	0.46114
29	164	0	0	32	5	0	0	0	0	0	1	2	1	6	3	6	1	3	12.6274	5.9785	61	16.124	0.397873	0.428851	0.426878	0.451638
30	164	0	0	32	5	1	0	0	0	0	1	2	1	6	3	6	1	3	3.44962	1.78837	41	11.2308	0.135961	0.122749	0.304228	0.328708
31	164	0	1	35	11	0	0	0	0	0	2	3	1	11	6	26	1	5	14.4443	6.40225	79	20.6439	0.434803	0.448235	0.524715	0.548637
32	164	0	1	35	11	0	0	0	0	0	2	3	1	11	6	26	1	5	7.63727	3.92699	54	13.8408	0.27796	0.314841	0.385963	0.397152
33	164	0	1	35	11	1	0	0	0	0	2	3	1	11	6	26	1	5	8.13322	4.35038	49	13.1593	0.291522	0.341848	0.355508	0.379985
34	164	0	1	35	11	0	0	0	0	0	2	3	1	11	6	26	1	5	11.592	6.12993	61	14.8803	0.375508	0.435905	0.426878	0.422501
35	164	0	1	35	11	0	0	0	0	0	2	3	1	11	6	26	1	5	8.95649	5.11785	57	13.8323	0.313065	0.385707	0.403728	0.39694
36	164	0	1	32	1	1	0	0	0	0	2	2	1	6	4	21	1	3	12.0891	5.52919	59	15.6961	0.386379	0.407019	0.415376	0.441752
37	164	0	1	32	1	1	0	0	0	0	2	2	1	6	4	21	1	3	21.0299	13.005	79	20.5286	0.550662	0.663081	0.524715	0.546312
38	164	0	1	32	1	1	0	0	0	0	2	2	1	6	4	21	1	3	16.1604	8.80401	75	17.3605	0.467399	0.541521	0.503765	0.479459
39	164	0	1	32	1	1	0	0	0	0	2	2	1	6	4	21	1	3	19.5649	12.2993	76	18.3053	0.526844	0.645184	0.509041	0.500021
40	164	0	1	32	1	0	0	0	0	0	2	2	1	6	4	21	1	3	7.19865	3.97709	56	15.1183	0.265556	0.318159	0.397846	0.428172
41	164	0	1	28	6	1	0	0	0	0	2	1	1	1	2	16	1	1	8.20973	4.00812	54	13.838	0.293573	0.320196	0.385963	0.397082
42	164	0	1	28	6	1	0	0	0	0	2	1	1	1	2	16	1	1	17.163	9.8072	73	19.394	0.485567	0.574318	0.493134	0.523035
43	164	0	1	28	6	1	0	0	0	0	2	1	1	1	2	16	1	1	8.18684	3.78697	55	14.6288	0.29296	0.30538	0.391925	0.416455
44	164	0	1	28	6	0	0	0	0	0	2	1	1	1	2	16	1	1	8.67693	3.79554	60	15.9142	0.305877	0.305967	0.421145	0.446807
45	164	0	1	28	6	0	0	0	0	0	2	1	1	1	2	16	1	1	7.94481	3.64999	58	16.1213	0.286424	0.295842	0.409571	0.451576
46	164	0	1	28	10	1	0	0	0	0	2	1	1	1	2	16	1	1	8.66997	3.32346	65	15.4591	0.305696	0.271852	0.449465	0.436215
47	164	0	1	28	10	0	0	0	0	0	2	1	1	1	2	16	1	1	9.75268	3.79654	65	15.7309	0.332886	0.306036	0.449465	0.442561
48	164	0	1	28	10	0	0	0	0	0	2	1	1	1	2	16	1	1	9.66031	3.61325	68	15.9776	0.330633	0.293233	0.466065	0.448271
49	164	0	1	28	10	1	0	0	0	0	2	1	1	1	2	16	1	1	13.9854	5.62212	73	18.7507	0.425728	0.411651	0.493134	0.509522
50	164	0	1	28	10	0	0	0	0	0	2	1	1	1	2	16	1	1	2.38113	1.57425	34	9.29191	0.0852209	0.0940218	0.256179	0.272242
51	164	0	1	35	3	1	0	0	0	0	2	3	1	11	6	26	1	5	13.6054	6.73629	66	15.8537	0.418089	0.462782	0.45503	0.44541
52	164	0	1	35	3	0	0	0	0	0	2	3	1	11	6	26	1	5	18.4331	10.7368	74	17.6229	0.507763	0.602325	0.498463	0.485227
53	164	0	1	35	3	0	0	0	0	0	2	3	1	11	6	26	1	5	9.36513	4.56424	52	13.6824	0.323354	0.354673	0.373914	0.393202
54	164	0	1	35	3	1	0	0	0	0	2	3	1	11	6	26	1	5	17.3946	8.09702	81	21.2391	0.489681	0.516501	0.53504	0.560542
55	164	0	1	35	3	0	0	0	0	0	2	3	1	11	6	26	1	5	20.0046	12.3515	69	18.3973	0.534092	0.646537	0.471537	0.501992
56	164	0	1	32	8	1	0	0	0	0	2	2	1	6	4	21	1	3	12.5714	5.56942	76	20.2842	0.39669	0.409032	0.509041	0.541354
57	164	0	1	32	8	1	0	0	0	0	2	2	1	6	4	21	1	3	10.2039	4.72957	65	17.0215	0.343726	0.364253	0.449465	0.471937
58	164	0	1	32	8	1	0	0	0	0	2	2	1	6	4	21	1	3	11.788	5.19081	63	15.6124	0.379823	0.389588	0.438239	0.4398
59	164	0	1	32	8	0	0	0	0	0	2	2	1	6	4	21	1	3	5.98462	3.32036	55	14.225	0.22888	0.271615	0.391925	0.406634
60	164	0	1	32	8	0	0	0	0	0	2	2	1	6	4	21	1	3	10.1148	4.47418	63	16.3573	0.341607	0.349334	0.438239	0.45697
62	178	14	0	35	4	0	0	0	0	0	1	3	2	12	5	12	1	5	13.7747	8.36302	53	14.8855	0.421506	0.526119	0.37996	0.422626
63	178	14	0	35	4	0	0	0	0	0	1	3	2	12	5	12	1	5	11.5791	6.05503	49	13.8573	0.375223	0.432434	0.355508	0.397562
64	178	14	0	35	4	1	0	0	1	0	1	3	2	12	5	12	1	5	12.3368	7.37668	50	12.7251	0.391702	0.489081	0.361689	0.368803
65	178	14	0	35	4	1	0	0	0	0	1	3	2	12	5	12	1	5	11.0309	6.35795	50	14.0919	0.362927	0.446259	0.361689	0.403364
66	178	14	0	32	12	0	0	0	0	0	1	2	2	7	3	7	1	3	12.8746	5.62289	69	17.4641	0.403062	0.41169	0.471537	0.481742
67	178	14	0	32	12	0	0	0	0	0	1	2	2	7	3	7	1	3	17.3213	8.48538	67	18.0829	0.488381	0.530458	0.460563	0.495233
68	178	14	0	32	12	0	0	0	0	0	1	2	2	7	3	7	1	3	14.3512	6.19454	65	17.2179	0.432974	0.43887	0.449465	0.476304
69	178	14	0	32	12	0	0	0	0	0	1	2	2	7	3	7	1	3	14.2198	6.97023	67	16.7417	0.430383	0.472619	0.460563	0.46567
70	178	14	0	32	12	0	0	0	0	0	1	2	2	7	3	7	1	3	17.9165	10.1832	76	20.1253	0.498841	0.585899	0.509041	0.538117
71	178	14	0	28	9	0	0	0	0	0	1	1	2	2	1	2	1	1	16.2019	8.42507	79	19.3793	0.468164	0.528325	0.524715	0.52273
72	178	14	0	28	9	0	0	0	0	0	1	1	2	2	1	2	1	1	20.5837	11.4311	74	19.0185	0.543507	0.621965	0.498463	0.515176
73	178	14	0	28	9	1	0	0	0	0	1	1	2	2	1	2	1	1	14.905	7.16786	69	18.5563	0.443753	0.48072	0.471537	0.50539
74	178	14	0	28	9	0	0	0	0	0	1	1	2	2	1	2	1	1	15.9524	9.00142	63	16.786	0.463553	0.54821	0.438239	0.466667
76	178	14	0	28	7	0	0	0	0	0	1	1	2	2	1	2	1	1	21.6644	14.6747	66	16.1741	0.560693	0.702432	0.45503	0.452786
78	178	14	0	28	7	0	0	0	0	0	1	1	2	2	1	2	1	1	9.12311	4.57936	50	13.2521	0.317291	0.355561	0.361689	0.382349
79	178	14	0	28	7	0	0	0	0	0	1	1	2	2	1	2	1	1	10.9551	4.85395	59	14.9548	0.361202	0.371279	0.415376	0.424281
80	178	14	0	28	7	0	0	0	0	0	1	1	2	2	1	2	1	1	16.3559	8.9498	64	17.0495	0.470989	0.546473	0.443868	0.472563
81	178	14	0	35	2	0	0	0	0	0	1	3	2	12	5	12	1	5	8.88928	4.49037	45	13.4394	0.311348	0.3503	0.330296	0.387096
82	178	14	0	35	2	1	0	0	0	0	1	3	2	12	5	12	1	5	15.215	9.60794	65	17.0165	0.449692	0.568032	0.449465	0.471825
83	178	14	0	35	2	0	0	0	0	0	1	3	2	12	5	12	1	5	7.12821	3.51689	45	12.542	0.263526	0.286285	0.330296	0.364028
84	178	14	0	35	2	1	0	0	0	0	1	3	2	12	5	12	1	5	12.9806	7.48192	54	14.1	0.405271	0.493221	0.385963	0.403562
85	178	14	0	35	2	0	0	0	0	0	1	3	2	12	5	12	1	5	15.3602	9.2007	55	14.7496	0.452449	0.554841	0.391925	0.419365
86	178	14	0	32	5	0	0	0	0	0	1	2	2	7	3	7	1	3	6.90826	3.44946	52	14.0624	0.257114	0.28133	0.373914	0.402637
87	178	14	0	32	5	0	0	0	0	0	1	2	2	7	3	7	1	3	5.56255	2.98397	45	13.5535	0.21518	0.244752	0.330296	0.38997
88	178	14	0	32	5	0	0	0	0	0	1	2	2	7	3	7	1	3	10.189	4.91192	64	17.0334	0.343372	0.374502	0.443868	0.472202
89	178	14	0	32	5	0	0	0	0	0	1	2	2	7	3	7	1	3	7.63334	3.63097	59	15.8341	0.27785	0.294493	0.415376	0.444954
90	178	14	0	32	5	0	0	0	0	0	1	2	2	7	3	7	1	3	6.74428	4.13214	51	14.6203	0.25226	0.328212	0.367824	0.416249
91	178	14	1	35	11	0	0	0	0	0	2	3	2	12	6	27	1	5	9.93296	5.33131	78	18.9224	0.337249	0.396936	0.519515	0.513152
92	178	14	1	35	11	0	0	0	0	0	2	3	2	12	6	27	1	5	9.75009	5.12195	80	20.5125	0.332823	0.385927	0.529889	0.545985
93	178	14	1	35	11	0	0	0	0	0	2	3	2	12	6	27	1	5	17.9839	9.8207	81	19.4945	0.500012	0.574741	0.53504	0.525126
94	178	14	1	35	11	1	0	0	0	0	2	3	2	12	6	27	1	5	5.40681	3.25071	52	13.5823	0.209981	0.266243	0.373914	0.390692
95	178	14	1	35	11	1	0	0	0	0	2	3	2	12	6	27	1	5	8.27294	4.71783	71	19.651	0.295259	0.363581	0.482392	0.52837
96	178	14	1	32	1	0	0	0	0	0	2	2	2	7	4	22	1	3	32.4936	17.9324	132	32.9956	0.711778	0.769612	0.772735	0.767169
97	178	14	1	32	1	0	0	0	0	0	2	2	2	7	4	22	1	3	18.5934	7.67915	121	30.0866	0.510504	0.500852	0.724905	0.72023
98	178	14	1	32	1	0	0	0	0	0	2	2	2	7	4	22	1	3	12.9157	6.4658	94	24.8539	0.40392	0.45105	0.599966	0.629354
99	178	14	1	32	1	1	0	0	0	0	2	2	2	7	4	22	1	3	29.5026	15.783	120	29.8476	0.673248	0.726557	0.720477	0.716269
100	178	14	1	32	1	0	1	2	0	0	2	2	2	7	4	22	2	4	2.14648	2.03923	26	10.2408	0.0724712	0.152997	0.196426	0.300578
102	178	14	1	28	6	1	1	3	0	0	2	1	2	2	2	17	2	2	42.6493	15.9734	189	49.5244	0.829739	0.73056	1	1
103	178	14	1	28	6	0	0	0	0	0	2	1	2	2	2	17	1	1	10.7976	3.12116	135	34.6799	0.357593	0.255994	0.785517	0.793358
105	178	14	1	28	6	1	0	0	0	0	2	1	2	2	2	17	1	1	2.3463	1.38244	43	12.1723	0.0833735	0.0654052	0.317376	0.354273
106	178	14	1	28	10	1	1	10	0	0	2	1	2	2	2	17	2	2	60.0274	33.9606	152	38.1325	1	1	0.856032	0.845029
107	178	14	1	28	10	0	1	7	0	0	2	1	2	2	2	17	2	2	39.5513	24.888	74	19.4951	0.795571	0.884648	0.498463	0.525139
108	178	14	1	28	10	0	0	0	0	0	2	1	2	2	2	17	1	1	21.2766	10.4853	125	31.7449	0.554582	0.594952	0.742479	0.747266
109	178	14	1	28	10	1	0	0	0	0	2	1	2	2	2	17	1	1	16.2445	4.74018	161	43.1387	0.468946	0.364858	0.89216	0.915766
110	178	14	1	28	10	0	1	1	0	0	2	1	2	2	2	17	2	2	1.92046	1.58709	7	2.59752	0.0594438	0.095833	0.0132404	0
111	178	14	1	35	3	0	0	0	0	0	2	3	2	12	6	27	1	5	22.0141	11.8245	103	25.3859	0.566153	0.632661	0.642949	0.639027
112	178	14	1	35	3	1	0	0	0	0	2	3	2	12	6	27	1	5	17.4866	10.2999	105	23.781	0.491307	0.589424	0.652307	0.609514
114	178	14	1	35	3	0	0	0	0	0	2	3	2	12	6	27	1	5	29.045	17.9166	118	30.5352	0.667168	0.76931	0.711581	0.727618
115	178	14	1	35	3	0	0	0	0	0	2	3	2	12	6	27	1	5	16.6007	8.34919	98	23.6115	0.475453	0.525624	0.619252	0.606336
116	178	14	1	32	8	0	1	9	0	0	2	2	2	7	4	22	2	4	52.7653	28.3997	169	42.7109	0.932671	0.932869	0.923643	0.909896
117	178	14	1	32	8	1	1	7	0	0	2	2	2	7	4	22	2	4	58.1514	31.3117	175	45.1102	0.983057	0.969253	0.94689	0.942432
118	178	14	1	32	8	1	1	15	0	0	2	2	2	7	4	22	2	4	35.0809	15.1061	112	28.2625	0.743561	0.711996	0.684545	0.68957
119	178	14	1	32	8	1	0	0	0	0	2	2	2	7	4	22	1	3	1.25158	1.06717	35	10.5086	0.014977	0.0102982	0.263256	0.308324
120	178	14	1	32	8	0	0	0	0	0	2	2	2	7	4	22	1	3	12.3613	3.59787	141	36.0155	0.392225	0.292134	0.810765	0.813654
121	185	21	0	35	4	0	0	0	0	0	1	3	3	13	5	13	1	5	8.93636	4.60338	49	13.4781	0.312551	0.356966	0.355508	0.388072
122	185	21	0	35	4	0	0	0	0	0	1	3	3	13	5	13	1	5	11.6976	6.42695	54	14.8283	0.377839	0.449331	0.385963	0.421254
123	185	21	0	35	4	0	0	0	0	0	1	3	3	13	5	13	1	5	9.55974	4.75648	48	14.0369	0.328167	0.365785	0.34928	0.402007
124	185	21	0	35	4	1	0	0	0	0	1	3	3	13	5	13	1	5	11.7099	6.43419	57	14.8228	0.378109	0.449652	0.403728	0.421123
125	185	21	0	35	4	1	0	0	0	0	1	3	3	13	5	13	1	5	11.8646	7.37417	57	14.8429	0.3815	0.488982	0.403728	0.421606
126	185	21	0	32	12	0	0	0	0	0	1	2	3	8	3	8	1	3	9.37943	4.08836	62	16.1215	0.32371	0.325405	0.432576	0.451581
127	185	21	0	32	12	1	0	0	0	0	1	2	3	8	3	8	1	3	16.0518	8.86636	65	17.0554	0.465395	0.543647	0.449465	0.472693
128	185	21	0	32	12	1	0	0	0	0	1	2	3	8	3	8	1	3	8.08283	3.69946	57	14.9676	0.290165	0.29932	0.403728	0.424587
129	185	21	0	32	12	0	0	0	0	0	1	2	3	8	3	8	1	3	11.492	5.08335	64	17.4526	0.373291	0.383857	0.443868	0.481489
130	185	21	0	32	12	0	0	0	0	0	1	2	3	8	3	8	1	3	11.5129	5.07826	69	17.4069	0.373756	0.383583	0.471537	0.480482
131	185	21	0	28	9	1	0	0	0	0	1	1	3	3	1	3	1	1	8.9685	4.76738	61	16.7921	0.313371	0.366404	0.426878	0.466804
132	185	21	0	28	9	0	0	0	0	0	1	1	3	3	1	3	1	1	12.8655	6.15152	72	19.2262	0.402872	0.436898	0.487777	0.519533
133	185	21	0	28	9	0	0	0	0	0	1	1	3	3	1	3	1	1	5.93112	2.88867	60	16.3251	0.227174	0.236687	0.421145	0.456236
134	185	21	0	28	9	0	0	0	0	0	1	1	3	3	1	3	1	1	33.7059	21.2725	106	27.2585	0.726837	0.828734	0.656961	0.67225
135	185	21	0	28	9	1	0	0	0	0	1	1	3	3	1	3	1	1	6.86003	3.59517	56	14.5046	0.255693	0.291941	0.397846	0.413451
136	185	21	0	28	7	1	0	0	0	0	1	1	3	3	1	3	1	1	18.6027	9.82281	68	17.7431	0.510664	0.574806	0.466065	0.487853
137	185	21	0	28	7	1	0	0	0	0	1	1	3	3	1	3	1	1	8.15503	4.5522	53	14.8832	0.292107	0.353964	0.37996	0.42257
138	185	21	0	28	7	1	0	0	0	0	1	1	3	3	1	3	1	1	15.599	7.54963	68	17.7657	0.456954	0.49586	0.466065	0.488346
139	185	21	0	28	7	0	0	0	0	0	1	1	3	3	1	3	1	1	8.79668	4.17481	63	16.8049	0.308971	0.330924	0.438239	0.467092
140	185	21	0	28	7	0	0	0	0	0	1	1	3	3	1	3	1	1	12.2934	5.54348	69	17.7583	0.390773	0.407735	0.471537	0.488186
142	185	21	0	35	2	0	0	0	0	0	1	3	3	13	5	13	1	5	6.07921	2.97116	41	11.0403	0.231877	0.24368	0.304228	0.323399
143	185	21	0	35	2	0	0	0	0	0	1	3	3	13	5	13	1	5	10.008	4.49493	50	13.3288	0.339052	0.350572	0.361689	0.384298
144	185	21	0	35	2	0	0	0	0	0	1	3	3	13	5	13	1	5	10.4941	5.86003	55	14.3899	0.350559	0.42323	0.391925	0.410662
145	185	21	0	35	2	0	0	0	0	0	1	3	3	13	5	13	1	5	14.0373	7.49112	56	14.7689	0.426763	0.493581	0.397846	0.419831
146	185	21	0	32	5	0	0	0	0	0	1	2	3	8	3	8	1	3	16.1453	9.26841	63	17.7865	0.467122	0.557067	0.438239	0.488802
147	185	21	0	32	5	0	0	0	0	0	1	2	3	8	3	8	1	3	7.25418	3.37138	60	17.1656	0.267149	0.275491	0.421145	0.475144
148	185	21	0	32	5	1	0	0	0	0	1	2	3	8	3	8	1	3	12.802	5.74682	66	18.2627	0.401544	0.41777	0.45503	0.499105
149	185	21	0	32	5	0	0	0	0	0	1	2	3	8	3	8	1	3	11.119	4.91461	63	17.4456	0.364925	0.374651	0.438239	0.481334
150	185	21	0	32	5	0	0	0	0	0	1	2	3	8	3	8	1	3	16.8304	8.56821	71	19.1063	0.479607	0.533366	0.482392	0.517021
151	185	21	1	35	11	1	0	0	0	0	2	3	3	13	6	28	1	5	7.99576	3.66538	23	6.11595	0.287809	0.296928	0.17228	0.164237
152	185	21	1	35	11	1	0	0	0	0	2	3	3	13	6	28	1	5	15.0352	6.72924	92	23.1243	0.446255	0.462481	0.590207	0.597136
153	185	21	1	35	11	0	0	0	0	0	2	3	3	13	6	28	1	5	12.1976	6.23577	77	19.8594	0.388716	0.44075	0.514291	0.532667
155	185	21	1	35	11	1	0	0	0	0	2	3	3	13	6	28	1	5	10.6165	5.00827	84	20.591	0.353408	0.379792	0.55035	0.547571
156	185	21	1	32	1	1	0	0	0	0	2	2	3	8	4	23	1	3	39.1266	21.5555	124	33.5622	0.790774	0.833382	0.738106	0.776057
158	185	21	1	32	1	0	0	0	0	0	2	2	3	8	4	23	1	3	11.2074	4.92132	95	25.807	0.366922	0.375023	0.604816	0.646606
160	185	21	1	32	1	1	0	0	0	0	2	2	3	8	4	23	1	3	9.9425	4.5746	90	21.9108	0.337479	0.355282	0.580369	0.573769
161	185	21	1	28	6	0	1	8	0	0	2	1	3	3	2	18	2	2	1.61584	1.16392	54	16.2932	0.0404697	0.0284968	0.385963	0.45551
163	185	21	1	28	6	1	0	0	0	0	2	1	3	3	2	18	1	1	1.08023	1.02131	10	3.52303	0.00156065	0.0011929	0.0492389	0.0509665
164	185	21	1	28	6	1	1	5	0	0	2	1	3	3	2	18	2	2	1.59271	1.19356	21	7.59997	0.0389514	0.0338231	0.155522	0.217658
166	185	21	1	28	10	1	0	0	0	0	2	1	3	3	2	18	1	1	2.19773	1.71021	32	9.98019	0.0753191	0.11261	0.241786	0.292938
171	185	21	1	35	3	0	0	0	0	0	2	3	3	13	6	28	1	5	15.0166	7.51224	85	22.3023	0.445898	0.494405	0.555408	0.58138
172	185	21	1	35	3	0	0	0	0	0	2	3	3	13	6	28	1	5	8.70217	4.11376	72	18.5894	0.306531	0.327037	0.487777	0.506096
173	185	21	1	35	3	0	0	0	0	0	2	3	3	13	6	28	1	5	13.4809	6.43843	83	21.0732	0.415562	0.44984	0.54527	0.557243
174	185	21	1	35	3	0	0	0	0	0	2	3	3	13	6	28	1	5	9.91733	6.15031	64	18.0717	0.336873	0.436843	0.443868	0.494991
176	185	21	1	32	8	1	1	11	0	0	2	2	3	8	4	23	2	4	1.60695	1.27134	34	10.9616	0.0398876	0.0472948	0.256179	0.321192
177	185	21	1	32	8	1	0	0	0	0	2	2	3	8	4	23	1	3	2.25144	1.58106	30	8.43512	0.0782642	0.0949842	0.227052	0.24532
178	185	21	1	32	8	0	1	2	0	0	2	2	3	8	4	23	2	4	26.0461	15.3845	114	29.0502	0.62594	0.71805	0.693616	0.702933
179	185	21	1	32	8	0	0	0	0	0	2	2	3	8	4	23	1	3	27.4502	15.6847	122	29.8568	0.645551	0.724475	0.729319	0.716422
181	192	28	0	35	4	1	0	0	0	0	1	3	4	14	5	14	1	5	13.0394	7.81308	54	14.898	0.406492	0.505943	0.385963	0.422923
182	192	28	0	35	4	1	0	0	0	0	1	3	4	14	5	14	1	5	12.3756	6.78619	60	15.5787	0.392531	0.464903	0.421145	0.439014
183	192	28	0	35	4	1	0	0	0	0	1	3	4	14	5	14	1	5	14.3071	8.43718	61	15.7428	0.432105	0.528755	0.426878	0.442837
184	192	28	0	35	4	0	0	0	0	0	1	3	4	14	5	14	1	5	14.5119	8.99762	63	16.3261	0.436125	0.548082	0.438239	0.456261
185	192	28	0	35	4	1	0	0	0	0	1	3	4	14	5	14	1	5	13.3877	8.41802	58	14.916	0.41366	0.528076	0.409571	0.423354
186	192	28	0	32	12	1	0	0	0	0	1	2	4	9	3	9	1	3	14.8549	8.52109	66	17.6691	0.442787	0.531715	0.45503	0.486238
187	192	28	0	32	12	1	0	0	0	0	1	2	4	9	3	9	1	3	16.0559	9.43841	62	16.0402	0.465472	0.562598	0.432576	0.449711
188	192	28	0	32	12	1	0	0	0	0	1	2	4	9	3	9	1	3	15.91	9.47492	65	17.2516	0.462766	0.563775	0.449465	0.47705
189	192	28	0	32	12	1	0	0	0	0	1	2	4	9	3	9	1	3	11.1013	5.60895	62	16.6935	0.364526	0.410999	0.432576	0.464585
190	192	28	0	32	12	0	0	0	0	0	1	2	4	9	3	9	1	3	11.5229	6.15339	70	18.2726	0.373977	0.436984	0.476979	0.499319
191	192	28	0	28	9	1	0	0	0	0	1	1	4	4	1	4	1	1	17.9465	9.5941	77	21.0313	0.499362	0.567591	0.514291	0.556406
192	192	28	0	28	9	1	0	0	0	0	1	1	4	4	1	4	1	1	18.1094	7.75408	75	19.7082	0.502188	0.503709	0.503765	0.529552
193	192	28	0	28	9	0	0	0	0	0	1	1	4	4	1	4	1	1	14.5488	6.88895	75	19.183	0.436847	0.469233	0.503765	0.51863
194	192	28	0	28	9	1	0	0	0	0	1	1	4	4	1	4	1	1	16.3501	8.842	68	17.9707	0.470884	0.542818	0.466065	0.492804
195	192	28	0	28	9	1	0	0	0	0	1	1	4	4	1	4	1	1	16.6271	8.63304	68	18.2895	0.475931	0.535627	0.466065	0.499682
196	192	28	0	28	7	0	0	0	0	0	1	1	4	4	1	4	1	1	13.0213	6.5436	69	18.2501	0.406116	0.454465	0.471537	0.498834
197	192	28	0	28	7	1	0	0	0	0	1	1	4	4	1	4	1	1	19.5575	10.2951	74	19.3083	0.526722	0.589279	0.498463	0.521249
198	192	28	0	28	7	1	0	0	0	0	1	1	4	4	1	4	1	1	19.5493	11.3784	76	19.3527	0.526585	0.62051	0.509041	0.522175
199	192	28	0	28	7	1	0	0	0	0	1	1	4	4	1	4	1	1	20.5689	12.8331	69	18.0402	0.543269	0.658797	0.471537	0.494308
200	192	28	0	28	7	0	0	0	0	0	1	1	4	4	1	4	1	1	10.2942	4.89389	64	16.5802	0.345863	0.373504	0.443868	0.462029
201	192	28	0	35	2	0	0	0	0	0	1	3	4	14	5	14	1	5	14.3214	8.26668	62	15.7759	0.432387	0.522665	0.432576	0.443606
202	192	28	0	35	2	1	0	0	0	0	1	3	4	14	5	14	1	5	15.7371	9.50038	72	18.3349	0.459543	0.564593	0.487777	0.500656
203	192	28	0	35	2	0	0	0	0	0	1	3	4	14	5	14	1	5	11.1867	5.35164	70	17.6874	0.366457	0.397986	0.476979	0.486639
204	192	28	0	35	2	0	0	0	0	0	1	3	4	14	5	14	1	5	14.348	7.78085	59	15.1171	0.432911	0.504724	0.415376	0.428145
206	192	28	0	32	5	1	0	0	0	0	1	2	4	9	3	9	1	3	10.3735	4.52979	75	19.2156	0.347731	0.352641	0.503765	0.519312
207	192	28	0	32	5	0	0	0	0	0	1	2	4	9	3	9	1	3	17.885	9.51706	77	19.8827	0.498292	0.565129	0.514291	0.533145
208	192	28	0	32	5	0	0	0	0	0	1	2	4	9	3	9	1	3	13.9109	6.89789	61	16.3421	0.424239	0.469607	0.426878	0.456623
209	192	28	0	32	5	1	0	0	0	0	1	2	4	9	3	9	1	3	16.534	8.28444	72	18.406	0.47424	0.523304	0.487777	0.50218
211	192	28	1	35	11	1	0	0	0	0	2	3	4	14	6	29	1	5	9.85133	5.53116	68	17.7852	0.335279	0.407118	0.466065	0.488772
212	192	28	1	35	11	1	0	0	0	0	2	3	4	14	6	29	1	5	9.59273	4.44984	70	18.149	0.328978	0.347876	0.476979	0.496657
213	192	28	1	35	11	1	0	0	0	0	2	3	4	14	6	29	1	5	17.895	10.6194	82	23.4206	0.498466	0.598902	0.540167	0.602743
214	192	28	1	35	11	1	1	1	0	0	2	3	4	14	6	29	2	6	5.82641	3.69448	54	15.1468	0.223809	0.298972	0.385963	0.42885
216	192	28	1	32	1	1	1	4	0	0	2	2	4	9	4	24	2	4	8.28871	4.44648	54	14.8371	0.295679	0.347674	0.385963	0.421466
218	192	28	1	32	1	0	0	0	0	0	2	2	4	9	4	24	1	3	19.8287	10.1849	101	26.9539	0.531203	0.585951	0.633523	0.666929
219	192	28	1	32	1	0	0	0	0	0	2	2	4	9	4	24	1	3	19.3901	9.43435	99	25.2609	0.523938	0.562466	0.624027	0.636764
220	192	28	1	32	1	1	1	11	0	0	2	2	4	9	4	24	2	4	32.4095	19.6058	78	20.2617	0.710722	0.800272	0.519515	0.540897
221	192	28	1	28	6	0	1	9	0	0	2	1	4	4	2	19	2	2	2.95175	1.47582	73	19.6338	0.113591	0.0797199	0.493134	0.528014
224	192	28	1	28	6	1	1	3	0	0	2	1	4	4	2	19	2	2	13.8897	5.88709	100	25.6621	0.423814	0.424522	0.628784	0.644005
226	192	28	1	28	10	0	1	8	0	0	2	1	4	4	2	19	2	2	1.09414	1.03248	6	3.06931	0.00269147	0.00344014	0	0.0269948
227	192	28	1	28	10	0	1	1	0	0	2	1	4	4	2	19	2	2	2.45137	1.67455	37	12.6435	0.0889017	0.107855	0.277187	0.366679
229	192	28	1	28	10	1	1	8	0	0	2	1	4	4	2	19	2	2	1.06119	1.01543	11	5.21327	0	0	0.0602965	0.128338
231	192	28	1	35	3	1	0	0	0	0	2	3	4	14	6	29	1	5	14.1544	7.00274	88	21.864	0.429089	0.473964	0.570449	0.572856
232	192	28	1	35	3	1	0	0	0	0	2	3	4	14	6	29	1	5	7.68923	4.9806	59	15.897	0.279403	0.378282	0.415376	0.44641
233	192	28	1	35	3	1	0	0	0	0	2	3	4	14	6	29	1	5	15.3594	8.68671	85	22.8274	0.452435	0.537487	0.555408	0.59148
234	192	28	1	35	3	0	0	0	0	0	2	3	4	14	6	29	1	5	10.3478	5.62769	77	19.7159	0.347126	0.411927	0.514291	0.529711
238	192	28	1	32	8	0	1	3	0	0	2	2	4	9	4	24	2	4	30.089	17.6368	115	29.48	0.680967	0.763952	0.698129	0.710144
239	192	28	1	32	8	1	1	1	0	0	2	2	4	9	4	24	2	4	25.8158	14.5312	100	26.6114	0.622669	0.699201	0.628784	0.660908
241	206	42	0	35	4	1	0	0	0	0	1	3	5	15	5	15	1	5	14.5468	9.41152	54	14.1253	0.436806	0.561729	0.385963	0.404186
242	206	42	0	35	4	0	0	0	0	0	1	3	5	15	5	15	1	5	11.9709	7.1697	53	15.0994	0.383815	0.480794	0.37996	0.427725
243	206	42	0	35	4	0	0	0	0	0	1	3	5	15	5	15	1	5	15.1455	9.3606	69	17.8401	0.448366	0.560077	0.471537	0.489968
244	206	42	0	35	4	1	0	0	0	0	1	3	5	15	5	15	1	5	15.5835	10.4812	58	15.1914	0.456664	0.59483	0.409571	0.429905
246	206	42	0	32	12	0	0	0	0	0	1	2	5	10	3	10	1	3	11.6513	5.75498	66	16.3895	0.376819	0.418166	0.45503	0.457705
247	206	42	0	32	12	1	0	0	1	0	1	2	5	10	3	10	1	3	13.2905	6.14217	72	17.5899	0.411671	0.436468	0.487777	0.484505
249	206	42	0	32	12	0	0	0	0	0	1	2	5	10	3	10	1	3	15.9707	7.11033	82	19.2052	0.463893	0.478381	0.540167	0.519094
250	206	42	0	32	12	0	0	0	0	0	1	2	5	10	3	10	1	3	12.4428	5.0799	79	19.5932	0.393961	0.383671	0.524715	0.527172
252	206	42	0	28	9	1	0	0	0	0	1	1	5	5	1	5	1	1	11.9615	5.23839	71	18.6279	0.383611	0.392095	0.482392	0.506914
253	206	42	0	28	9	1	0	0	0	0	1	1	5	5	1	5	1	1	10.3122	4.33224	70	18.7764	0.346288	0.340736	0.476979	0.510066
254	206	42	0	28	9	0	0	0	0	0	1	1	5	5	1	5	1	1	16.9558	7.11459	91	23.1332	0.481863	0.478554	0.585298	0.597304
255	206	42	0	28	9	0	0	0	0	0	1	1	5	5	1	5	1	1	9.47289	4.02328	68	18.2983	0.326026	0.321187	0.466065	0.499872
256	206	42	0	28	7	0	0	0	0	0	1	1	5	5	1	5	1	1	12.1326	5.16405	69	18.1033	0.387317	0.38817	0.471537	0.495672
257	206	42	0	28	7	0	0	0	0	0	1	1	5	5	1	5	1	1	11.8799	5.15261	75	19.1803	0.381835	0.387562	0.503765	0.518572
258	206	42	0	28	7	0	0	0	0	0	1	1	5	5	1	5	1	1	9.6329	4.26152	77	19.2658	0.329963	0.336366	0.514291	0.520361
259	206	42	0	28	7	0	0	0	0	0	1	1	5	5	1	5	1	1	7.9179	3.36697	71	17.9523	0.285691	0.275158	0.482392	0.492404
260	206	42	0	28	7	1	0	0	0	0	1	1	5	5	1	5	1	1	17.5858	8.21734	84	21.2093	0.493054	0.520883	0.55035	0.559951
261	206	42	0	35	2	1	0	0	0	0	1	3	5	15	5	15	1	5	19.7456	13.1722	68	16.5905	0.529834	0.667203	0.466065	0.46226
262	206	42	0	35	2	0	0	0	0	0	1	3	5	15	5	15	1	5	9.43038	4.3117	63	14.7493	0.324974	0.339473	0.438239	0.419358
263	206	42	0	35	2	0	0	0	0	0	1	3	5	15	5	15	1	5	20.9149	13.6619	67	16.7797	0.548825	0.679034	0.460563	0.466526
265	206	42	0	35	2	1	0	0	0	0	1	3	5	15	5	15	1	5	28.1343	19.5927	51	11.3866	0.654906	0.800041	0.367824	0.333013
266	206	42	0	32	5	1	0	0	0	0	1	2	5	10	3	10	1	3	13.8157	6.55721	75	20.8464	0.422331	0.455059	0.503765	0.552707
267	206	42	0	32	5	1	0	0	0	0	1	2	5	10	3	10	1	3	20.7508	11.7233	82	21.5291	0.546196	0.629937	0.540167	0.56628
268	206	42	0	32	5	1	0	0	1	0	1	2	5	10	3	10	1	3	20.6891	12.8665	78	20.0238	0.545205	0.659633	0.519515	0.53604
269	206	42	0	32	5	1	0	0	0	0	1	2	5	10	3	10	1	3	20.4762	11.8671	80	21.3912	0.541771	0.633801	0.529889	0.563557
270	206	42	0	32	5	1	0	0	0	0	1	2	5	10	3	10	1	3	18.2117	9.9542	85	22.3386	0.503956	0.578889	0.555408	0.582082
271	206	42	1	35	11	1	0	0	0	0	2	3	5	15	6	30	1	5	27.8792	16.6585	97	25.1393	0.651432	0.744646	0.614458	0.634557
272	206	42	1	35	11	1	0	0	0	0	2	3	5	15	6	30	1	5	7.64056	4.8125	54	15.9404	0.278051	0.368954	0.385963	0.447412
273	206	42	1	35	11	0	0	0	0	0	2	3	5	15	6	30	1	5	15.5771	7.53095	82	22.2498	0.456544	0.495133	0.540167	0.580364
274	206	42	1	35	11	1	0	0	0	0	2	3	5	15	6	30	1	5	15.2153	7.86393	80	21.0253	0.449697	0.507856	0.529889	0.556287
275	206	42	1	35	11	1	0	0	0	0	2	3	5	15	6	30	1	5	1.77614	1.40719	11	3.51033	0.0506786	0.0692756	0.0602965	0.0503183
276	206	42	1	32	1	0	0	0	0	0	2	2	5	10	4	25	1	3	21.6218	11.4495	105	26.4314	0.560025	0.622473	0.652307	0.657728
277	206	42	1	32	1	1	0	0	0	0	2	2	5	10	4	25	1	3	10.2253	4.94233	96	24.0866	0.344234	0.376181	0.609646	0.615211
278	206	42	1	32	1	1	1	9	0	0	2	2	5	10	4	25	2	4	23.8117	12.5941	108	27.2211	0.593494	0.652762	0.666219	0.671597
279	206	42	1	32	1	1	1	7	0	0	2	2	5	10	4	25	2	4	8.7296	4.43763	82	22.5344	0.30724	0.347142	0.540167	0.58586
280	206	42	1	32	1	0	1	2	0	0	2	2	5	10	4	25	2	4	4.15247	2.53467	59	16.6659	0.164703	0.204669	0.415376	0.463964
281	206	42	1	28	6	1	0	0	0	0	2	1	5	5	2	20	1	1	3.83741	2.4464	49	14.4169	0.15218	0.196112	0.355508	0.411319
282	206	42	1	28	6	1	1	14	0	0	2	1	5	5	2	20	2	2	53.7795	30.3307	135	32.668	0.942368	0.95732	0.785517	0.761995
283	206	42	1	28	6	1	1	12	0	0	2	1	5	5	2	20	2	2	1.39314	1.11909	14	5.03633	0.0253146	0.0202263	0.0914023	0.120928
284	206	42	1	28	6	1	0	0	0	0	2	1	5	5	2	20	1	1	11.7441	4.14386	73	19.8793	0.378862	0.328959	0.493134	0.533077
285	206	42	1	28	6	0	1	12	0	0	2	1	5	5	2	20	2	2	32.8774	15.755	139	34.2182	0.716579	0.725965	0.802394	0.786246
287	206	42	1	28	10	0	1	4	0	0	2	1	5	5	2	20	2	2	1.12446	1.03394	22	7.83001	0.00512969	0.00373358	0.163973	0.22543
289	206	42	1	28	10	1	1	7	0	0	2	1	5	5	2	20	2	2	1.06338	1.01766	8	3.72974	0.000179699	0.000452571	0.0257873	0.0613483
290	206	42	1	28	10	1	1	6	0	0	2	1	5	5	2	20	2	2	1.06491	1.01672	17	6.22643	0.000306213	0.000261887	0.120085	0.168434
292	206	42	1	35	3	1	0	0	0	0	2	3	5	15	6	30	1	5	24.6927	15.0376	96	25.9735	0.606479	0.710493	0.609646	0.649586
293	206	42	1	35	3	0	0	0	0	0	2	3	5	15	6	30	1	5	16.5369	9.08401	84	21.2329	0.474293	0.550973	0.55035	0.560419
294	206	42	1	35	3	1	0	0	0	0	2	3	5	15	6	30	1	5	25.6438	17.9955	100	25.3354	0.620214	0.770809	0.628784	0.638114
295	206	42	1	35	3	0	0	0	0	0	2	3	5	15	6	30	1	5	17.7514	9.99781	89	22.8763	0.495959	0.580234	0.575419	0.592414
299	206	42	1	32	8	0	1	1	0	0	2	2	5	10	4	25	2	4	25.0178	12.4284	103	26.8364	0.611207	0.648521	0.642949	0.664868
300	206	42	1	32	8	1	1	14	0	0	2	2	5	10	4	25	2	4	37.5926	20.8183	121	32.76	0.773203	0.821165	0.724905	0.763451
301	206	42	0	32	12	1	0	0	0	0	1	2	5	10	3	10	1	3	15.8348	7.24045	82	20.5411	0.461366	0.483649	0.540167	0.546563

## Sheet: DistanceMatrices
Source.Name	RTF001	RTF002	RTF003	RTF004	RTF005	RTF006	RTF007	RTF008	RTF009	RTF010	RTF011	RTF012	RTF013	RTF014	RTF015	RTF016	RTF017	RTF018	RTF019	RTF020	RTF021	RTF022	RTF023	RTF024	RTF025	RTF026	RTF027	RTF028	RTF029	RTF030	RTF031	RTF032	RTF033	RTF034	RTF035	RTF036	RTF037	RTF038	RTF039	RTF040	RTF041	RTF042	RTF043	RTF044	RTF045	RTF046	RTF047	RTF048	RTF049
InitialFinal_canberra.csv	0	0.596729	0.467642	0.445486	0.426678	0.635534	0.684189	0.707232	0.65008	0.797264	0.725878	0.640944	0.677206	0.661754	0.700256	0.773097	0.664494	0.660756	0.67676	0.652292	0.627177	0.663284	0.67427	0.734721	0.671842	0.73346	0.697876	0.681105	0.66698	0.722705	0.786758	0.590545	0.668166	0.677848	0.648412	0.688453	0.792767	0.709526	0.749865	0.651237	0.70373	0.777137	0.694755	0.697959	0.708547	0.700985	0.654773	0.65861	0.708833
InitialFinal_canberra.csv	0.596729	0	0.603949	0.63694	0.623253	0.696506	0.688675	0.794574	0.711373	0.852993	0.712422	0.734059	0.754748	0.731274	0.739737	0.71574	0.718711	0.704341	0.681767	0.745914	0.681752	0.713679	0.759372	0.819633	0.758994	0.813185	0.765559	0.740289	0.728173	0.726891	0.850745	0.700419	0.677186	0.773699	0.681074	0.777675	0.859005	0.797505	0.82482	0.719215	0.759967	0.82534	0.741018	0.781686	0.759297	0.74079	0.73723	0.730505	0.821931
InitialFinal_canberra.csv	0.467642	0.603949	0	0.431973	0.340534	0.575868	0.640463	0.660337	0.551652	0.792463	0.678883	0.620985	0.642224	0.586259	0.639081	0.748162	0.577205	0.584625	0.607566	0.592895	0.56925	0.545787	0.554584	0.641753	0.583311	0.709352	0.627934	0.625925	0.613542	0.740388	0.70543	0.557084	0.568734	0.609068	0.579052	0.624246	0.765959	0.680198	0.709239	0.649255	0.637569	0.746802	0.61959	0.653251	0.656811	0.594965	0.567391	0.57585	0.634844
InitialFinal_canberra.csv	0.445486	0.63694	0.431973	0	0.383859	0.569829	0.646184	0.647585	0.59924	0.762559	0.720948	0.640085	0.649519	0.642156	0.685084	0.76301	0.637788	0.648239	0.705849	0.643001	0.570141	0.618385	0.625576	0.674903	0.617625	0.682396	0.639707	0.637943	0.590704	0.738174	0.734897	0.513107	0.615639	0.605195	0.60701	0.650741	0.741498	0.669816	0.696292	0.675788	0.681555	0.759299	0.626552	0.675412	0.670183	0.650919	0.633818	0.607492	0.67809
InitialFinal_canberra.csv	0.426678	0.623253	0.340534	0.383859	0	0.578632	0.661332	0.673274	0.57245	0.779603	0.750226	0.645561	0.664259	0.632198	0.667235	0.783197	0.594855	0.609238	0.676159	0.615726	0.578493	0.5681	0.606247	0.644827	0.574329	0.664744	0.600874	0.628722	0.590398	0.75238	0.707075	0.513966	0.596517	0.596463	0.613248	0.614739	0.74156	0.647641	0.68949	0.661283	0.646821	0.726251	0.629758	0.630201	0.646128	0.629141	0.577652	0.581248	0.650344
InitialFinal_canberra.csv	0.635534	0.696506	0.575868	0.569829	0.578632	0	0.508753	0.512122	0.379517	0.70998	0.650838	0.577975	0.615332	0.573197	0.559241	0.684242	0.55221	0.531102	0.617523	0.548215	0.605163	0.599577	0.594404	0.678419	0.633377	0.645935	0.504887	0.526147	0.548774	0.675256	0.735281	0.567264	0.591404	0.604864	0.582716	0.620949	0.755643	0.642243	0.709323	0.636783	0.5749	0.664487	0.538201	0.610814	0.569131	0.542722	0.58363	0.543101	0.617834
InitialFinal_canberra.csv	0.684189	0.688675	0.640463	0.646184	0.661332	0.508753	0	0.713835	0.476347	0.831434	0.605607	0.619099	0.626095	0.616226	0.549154	0.589258	0.662903	0.60742	0.58773	0.654298	0.598397	0.631102	0.709733	0.757056	0.712196	0.760938	0.640853	0.635137	0.664521	0.545894	0.778321	0.635521	0.592189	0.668391	0.622895	0.636118	0.833028	0.754354	0.769981	0.638536	0.603765	0.752508	0.536034	0.656649	0.601977	0.647984	0.648373	0.65365	0.717501
InitialFinal_canberra.csv	0.707232	0.794574	0.660337	0.647585	0.673274	0.512122	0.713835	0	0.554828	0.598136	0.767257	0.652667	0.638998	0.629498	0.691829	0.817088	0.532347	0.598784	0.719054	0.59788	0.675125	0.617138	0.59478	0.645478	0.648889	0.578804	0.526086	0.612029	0.620738	0.814511	0.663932	0.656886	0.695236	0.611357	0.648346	0.681774	0.716694	0.627427	0.639925	0.7298	0.677736	0.550452	0.69398	0.557036	0.603504	0.559824	0.580745	0.526661	0.590538
InitialFinal_canberra.csv	0.65008	0.711373	0.551652	0.59924	0.57245	0.379517	0.476347	0.554828	0	0.735359	0.615313	0.545679	0.545327	0.540381	0.554334	0.692161	0.539114	0.513977	0.601378	0.532655	0.56936	0.593579	0.611697	0.67442	0.64851	0.663019	0.515721	0.528304	0.576557	0.655848	0.730589	0.604201	0.546535	0.604347	0.585752	0.604186	0.767643	0.673718	0.696728	0.675687	0.568697	0.667134	0.482147	0.549139	0.536085	0.532328	0.588599	0.554958	0.61456
InitialFinal_canberra.csv	0.797264	0.852993	0.792463	0.762559	0.779603	0.70998	0.831434	0.598136	0.735359	0	0.832018	0.705112	0.733566	0.697897	0.770249	0.856011	0.679173	0.735441	0.803373	0.696747	0.758812	0.738551	0.707429	0.678612	0.678736	0.635179	0.653858	0.72725	0.688741	0.859013	0.701891	0.724173	0.748669	0.668242	0.727866	0.728038	0.750833	0.707652	0.668174	0.804277	0.734056	0.659739	0.75643	0.697861	0.721548	0.660364	0.656038	0.665266	0.659059
InitialFinal_canberra.csv	0.725878	0.712422	0.678883	0.720948	0.750226	0.650838	0.605607	0.767257	0.615313	0.832018	0	0.584691	0.610946	0.623865	0.532951	0.544431	0.729272	0.660678	0.631725	0.712583	0.697013	0.673243	0.701118	0.775126	0.731345	0.788141	0.697391	0.682558	0.679843	0.630236	0.796472	0.727703	0.688922	0.72372	0.706187	0.715775	0.837696	0.756762	0.793267	0.688182	0.623695	0.777689	0.614946	0.688706	0.675872	0.667284	0.691183	0.686828	0.736057
InitialFinal_canberra.csv	0.640944	0.734059	0.620985	0.640085	0.645561	0.577975	0.619099	0.652667	0.545679	0.705112	0.584691	0	0.382586	0.315581	0.469798	0.694752	0.535016	0.494868	0.582166	0.473277	0.625812	0.620121	0.622516	0.678822	0.65997	0.630105	0.544862	0.607023	0.573652	0.696499	0.720138	0.605279	0.622024	0.636303	0.6377	0.641704	0.768395	0.675627	0.704855	0.670885	0.493754	0.641354	0.513269	0.537779	0.504126	0.514871	0.545926	0.498435	0.551517
InitialFinal_canberra.csv	0.677206	0.754748	0.642224	0.649519	0.664259	0.615332	0.626095	0.638998	0.545327	0.733566	0.610946	0.382586	0	0.283484	0.483434	0.713461	0.560036	0.547225	0.60139	0.548176	0.645458	0.645604	0.665792	0.702361	0.715705	0.612792	0.57904	0.595783	0.610867	0.719731	0.705408	0.671091	0.671559	0.669151	0.681854	0.647777	0.775425	0.685468	0.717825	0.715296	0.559789	0.614539	0.49951	0.565503	0.52613	0.510313	0.502967	0.487288	0.531648
InitialFinal_canberra.csv	0.661754	0.731274	0.586259	0.642156	0.632198	0.573197	0.616226	0.629498	0.540381	0.697897	0.623865	0.315581	0.283484	0	0.462963	0.715942	0.517133	0.506967	0.593407	0.480877	0.638066	0.591546	0.609405	0.677133	0.667209	0.60251	0.531205	0.58683	0.580516	0.719726	0.699844	0.634256	0.63033	0.633965	0.659132	0.607278	0.758817	0.676263	0.697009	0.706683	0.523251	0.617515	0.475733	0.509488	0.4923	0.476518	0.458291	0.462452	0.533999
InitialFinal_canberra.csv	0.700256	0.739737	0.639081	0.685084	0.667235	0.559241	0.549154	0.691829	0.554334	0.770249	0.532951	0.469798	0.483434	0.462963	0	0.617962	0.621117	0.549897	0.528918	0.578967	0.666231	0.646353	0.668645	0.742304	0.692052	0.695817	0.60809	0.59409	0.609456	0.651165	0.787194	0.669858	0.620682	0.69667	0.656169	0.631621	0.807966	0.716959	0.766608	0.687911	0.499209	0.717242	0.514316	0.603306	0.577566	0.568582	0.568915	0.570629	0.616922
InitialFinal_canberra.csv	0.773097	0.71574	0.748162	0.76301	0.783197	0.684242	0.589258	0.817088	0.692161	0.856011	0.544431	0.694752	0.713461	0.715942	0.617962	0	0.772686	0.682685	0.554491	0.750076	0.722912	0.736491	0.73198	0.824218	0.770176	0.797819	0.755969	0.718061	0.733834	0.507091	0.84636	0.696614	0.692922	0.748822	0.705481	0.725804	0.850162	0.803762	0.82281	0.68396	0.657027	0.832437	0.685697	0.744682	0.674927	0.731473	0.747206	0.770052	0.793616
InitialFinal_canberra.csv	0.664494	0.718711	0.577205	0.637788	0.594855	0.55221	0.662903	0.532347	0.539114	0.679173	0.729272	0.535016	0.560036	0.517133	0.621117	0.772686	0	0.380623	0.594385	0.385348	0.614292	0.587658	0.59455	0.664316	0.618252	0.534457	0.473359	0.591964	0.536641	0.767001	0.674359	0.638657	0.624528	0.617002	0.634892	0.619376	0.732717	0.624862	0.658592	0.707161	0.58897	0.566308	0.574027	0.490136	0.524354	0.516942	0.517195	0.474006	0.51295
InitialFinal_canberra.csv	0.660756	0.704341	0.584625	0.648239	0.609238	0.531102	0.60742	0.598784	0.513977	0.735441	0.660678	0.494868	0.547225	0.506967	0.549897	0.682685	0.380623	0	0.467194	0.377833	0.633535	0.599645	0.631544	0.70618	0.636806	0.599312	0.52883	0.534017	0.530545	0.69307	0.724595	0.63249	0.631403	0.632141	0.626588	0.58932	0.730357	0.654798	0.683904	0.665263	0.558299	0.634724	0.564764	0.528437	0.546481	0.497302	0.537465	0.509754	0.584608
InitialFinal_canberra.csv	0.67676	0.681767	0.607566	0.705849	0.676159	0.617523	0.58773	0.719054	0.601378	0.803373	0.631725	0.582166	0.60139	0.593407	0.528918	0.554491	0.594385	0.467194	0	0.566479	0.663574	0.652754	0.691266	0.768929	0.716397	0.678476	0.61061	0.610824	0.633327	0.61881	0.777077	0.663866	0.634128	0.697497	0.633669	0.683532	0.805838	0.73731	0.800043	0.703216	0.572871	0.755522	0.616793	0.611798	0.578482	0.617325	0.599206	0.617562	0.646864
InitialFinal_canberra.csv	0.652292	0.745914	0.592895	0.643001	0.615726	0.548215	0.654298	0.59788	0.532655	0.696747	0.712583	0.473277	0.548176	0.480877	0.578967	0.750076	0.385348	0.377833	0.566479	0	0.601604	0.588528	0.60541	0.653504	0.61017	0.568929	0.508612	0.588351	0.556877	0.738594	0.712102	0.604689	0.641104	0.611917	0.67122	0.6055	0.748962	0.63041	0.724574	0.668068	0.562332	0.621469	0.608329	0.531113	0.545234	0.551739	0.573657	0.52342	0.555243
InitialFinal_canberra.csv	0.627177	0.681752	0.56925	0.570141	0.578493	0.605163	0.598397	0.675125	0.56936	0.758812	0.697013	0.625812	0.645458	0.638066	0.666231	0.722912	0.614292	0.633535	0.663574	0.601604	0	0.392137	0.46888	0.57278	0.495908	0.67092	0.602505	0.592808	0.636906	0.69914	0.697503	0.488056	0.47362	0.513072	0.498318	0.605571	0.742578	0.637017	0.700409	0.700077	0.597325	0.664904	0.637086	0.626975	0.606201	0.614903	0.64513	0.599295	0.659752
InitialFinal_canberra.csv	0.663284	0.713679	0.545787	0.618385	0.5681	0.599577	0.631102	0.617138	0.593579	0.738551	0.673243	0.620121	0.645604	0.591546	0.646353	0.736491	0.587658	0.599645	0.652754	0.588528	0.392137	0	0.38452	0.576269	0.442164	0.626344	0.59263	0.598169	0.638568	0.724797	0.657583	0.505959	0.487516	0.509422	0.507486	0.597091	0.722581	0.587504	0.699129	0.676559	0.592653	0.678543	0.66081	0.60161	0.60911	0.565406	0.592132	0.584729	0.652797
InitialFinal_canberra.csv	0.67427	0.759372	0.554584	0.625576	0.606247	0.594404	0.709733	0.59478	0.611697	0.707429	0.701118	0.622516	0.665792	0.609405	0.668645	0.73198	0.59455	0.631544	0.691266	0.60541	0.46888	0.38452	0	0.43155	0.372557	0.650879	0.596386	0.600926	0.610205	0.738385	0.589697	0.494602	0.582637	0.47551	0.529543	0.621794	0.691215	0.595615	0.659993	0.697086	0.626943	0.659225	0.671028	0.62526	0.627147	0.611053	0.6101	0.587896	0.635062
InitialFinal_canberra.csv	0.734721	0.819633	0.641753	0.674903	0.644827	0.678419	0.757056	0.645478	0.67442	0.678612	0.775126	0.678822	0.702361	0.677133	0.742304	0.824218	0.664316	0.70618	0.768929	0.653504	0.57278	0.576269	0.43155	0	0.413153	0.654593	0.621356	0.651826	0.644761	0.786921	0.549826	0.632627	0.691072	0.538247	0.667422	0.681542	0.696266	0.634813	0.661574	0.762244	0.693971	0.657173	0.729059	0.676909	0.679671	0.628556	0.627569	0.625609	0.66954
InitialFinal_canberra.csv	0.671842	0.758994	0.583311	0.617625	0.574329	0.633377	0.712196	0.648889	0.64851	0.678736	0.731345	0.65997	0.715705	0.667209	0.692052	0.770176	0.618252	0.636806	0.716397	0.61017	0.495908	0.442164	0.372557	0.413153	0	0.654349	0.609004	0.63847	0.620137	0.742065	0.624238	0.555008	0.638413	0.515359	0.588278	0.647791	0.698124	0.581973	0.665082	0.71301	0.631685	0.700095	0.684523	0.654576	0.679341	0.63016	0.64819	0.646404	0.682172
InitialFinal_canberra.csv	0.73346	0.813185	0.709352	0.682396	0.664744	0.645935	0.760938	0.578804	0.663019	0.635179	0.788141	0.630105	0.612792	0.60251	0.695817	0.797819	0.534457	0.599312	0.678476	0.568929	0.67092	0.626344	0.650879	0.654593	0.654349	0	0.433163	0.505679	0.514493	0.802215	0.652857	0.683891	0.68189	0.610659	0.699565	0.646056	0.705159	0.62066	0.64857	0.728209	0.6388	0.56462	0.659051	0.58483	0.579223	0.596399	0.593544	0.594213	0.555265
InitialFinal_canberra.csv	0.697876	0.765559	0.627934	0.639707	0.600874	0.504887	0.640853	0.526086	0.515721	0.653858	0.697391	0.544862	0.57904	0.531205	0.60809	0.755969	0.473359	0.52883	0.61061	0.508612	0.602505	0.59263	0.596386	0.621356	0.609004	0.433163	0	0.484525	0.39017	0.722589	0.640876	0.625693	0.619415	0.583124	0.639674	0.59866	0.716612	0.613431	0.620949	0.669858	0.574337	0.577905	0.560081	0.496346	0.515072	0.506627	0.527429	0.517446	0.508
InitialFinal_canberra.csv	0.681105	0.740289	0.625925	0.637943	0.628722	0.526147	0.635137	0.612029	0.528304	0.72725	0.682558	0.607023	0.595783	0.58683	0.59409	0.718061	0.591964	0.534017	0.610824	0.588351	0.592808	0.598169	0.600926	0.651826	0.63847	0.505679	0.484525	0	0.444186	0.648075	0.713465	0.619556	0.575452	0.590213	0.595625	0.646243	0.749523	0.651185	0.708555	0.625741	0.599597	0.660702	0.598919	0.63368	0.588309	0.55376	0.588151	0.556211	0.632365
InitialFinal_canberra.csv	0.66698	0.728173	0.613542	0.590704	0.590398	0.548774	0.664521	0.620738	0.576557	0.688741	0.679843	0.573652	0.610867	0.580516	0.609456	0.733834	0.536641	0.530545	0.633327	0.556877	0.636906	0.638568	0.610205	0.644761	0.620137	0.514493	0.39017	0.444186	0	0.723722	0.696316	0.610702	0.644673	0.631041	0.636814	0.632619	0.734464	0.601378	0.666642	0.602577	0.610196	0.658456	0.585326	0.609053	0.598317	0.594846	0.58086	0.580784	0.602091
InitialFinal_canberra.csv	0.722705	0.726891	0.740388	0.738174	0.75238	0.675256	0.545894	0.814511	0.655848	0.859013	0.630236	0.696499	0.719731	0.719726	0.651165	0.507091	0.767001	0.69307	0.61881	0.738594	0.69914	0.724797	0.738385	0.786921	0.742065	0.802215	0.722589	0.648075	0.723722	0	0.840895	0.723864	0.683335	0.749579	0.733379	0.715396	0.866377	0.825862	0.829022	0.673387	0.681949	0.819116	0.643055	0.743084	0.708073	0.725129	0.76238	0.775009	0.808932
InitialFinal_canberra.csv	0.786758	0.850745	0.70543	0.734897	0.707075	0.735281	0.778321	0.663932	0.730589	0.701891	0.796472	0.720138	0.705408	0.699844	0.787194	0.84636	0.674359	0.724595	0.777077	0.712102	0.697503	0.657583	0.589697	0.549826	0.624238	0.652857	0.640876	0.713465	0.696316	0.840895	0	0.691696	0.73895	0.575733	0.689387	0.696173	0.730183	0.678537	0.640525	0.779276	0.739449	0.658775	0.771906	0.724043	0.699758	0.684183	0.693428	0.665274	0.670776
InitialFinal_canberra.csv	0.590545	0.700419	0.557084	0.513107	0.513966	0.567264	0.635521	0.656886	0.604201	0.724173	0.727703	0.605279	0.671091	0.634256	0.669858	0.696614	0.638657	0.63249	0.663866	0.604689	0.488056	0.505959	0.494602	0.632627	0.555008	0.683891	0.625693	0.619556	0.610702	0.723864	0.691696	0	0.378239	0.44915	0.346537	0.597895	0.737347	0.626893	0.678178	0.665859	0.627796	0.722569	0.671567	0.651317	0.604265	0.659929	0.655814	0.604443	0.667707
InitialFinal_canberra.csv	0.668166	0.677186	0.568734	0.615639	0.596517	0.591404	0.592189	0.695236	0.546535	0.748669	0.688922	0.622024	0.671559	0.63033	0.620682	0.692922	0.624528	0.631403	0.634128	0.641104	0.47362	0.487516	0.582637	0.691072	0.638413	0.68189	0.619415	0.575452	0.644673	0.683335	0.73895	0.378239	0	0.504938	0.325087	0.613577	0.792506	0.680865	0.739512	0.694549	0.580309	0.716619	0.646324	0.62975	0.620956	0.629628	0.655379	0.642946	0.685269
InitialFinal_canberra.csv	0.677848	0.773699	0.609068	0.605195	0.596463	0.604864	0.668391	0.611357	0.604347	0.668242	0.72372	0.636303	0.669151	0.633965	0.69667	0.748822	0.617002	0.632141	0.697497	0.611917	0.513072	0.509422	0.47551	0.538247	0.515359	0.610659	0.583124	0.590213	0.631041	0.749579	0.575733	0.44915	0.504938	0	0.458602	0.590543	0.698581	0.587328	0.59483	0.703009	0.623432	0.618245	0.689546	0.621212	0.604392	0.600619	0.613592	0.569409	0.642313
InitialFinal_canberra.csv	0.648412	0.681074	0.579052	0.60701	0.613248	0.582716	0.622895	0.648346	0.585752	0.727866	0.706187	0.6377	0.681854	0.659132	0.656169	0.705481	0.634892	0.626588	0.633669	0.67122	0.498318	0.507486	0.529543	0.667422	0.588278	0.699565	0.639674	0.595625	0.636814	0.733379	0.689387	0.346537	0.325087	0.458602	0	0.633215	0.765615	0.644376	0.695151	0.691582	0.635776	0.704124	0.674554	0.651616	0.612988	0.606964	0.651436	0.618271	0.652661
InitialFinal_canberra.csv	0.688453	0.777675	0.624246	0.650741	0.614739	0.620949	0.636118	0.681774	0.604186	0.728038	0.715775	0.641704	0.647777	0.607278	0.631621	0.725804	0.619376	0.58932	0.683532	0.6055	0.605571	0.597091	0.621794	0.681542	0.647791	0.646056	0.59866	0.646243	0.632619	0.715396	0.696173	0.597895	0.613577	0.590543	0.633215	0	0.641682	0.50824	0.577008	0.638333	0.594069	0.651856	0.64327	0.654796	0.61794	0.632797	0.632451	0.629335	0.67385
InitialFinal_canberra.csv	0.792767	0.859005	0.765959	0.741498	0.74156	0.755643	0.833028	0.716694	0.767643	0.750833	0.837696	0.768395	0.775425	0.758817	0.807966	0.850162	0.732717	0.730357	0.805838	0.748962	0.742578	0.722581	0.691215	0.696266	0.698124	0.705159	0.716612	0.749523	0.734464	0.866377	0.730183	0.737347	0.792506	0.698581	0.765615	0.641682	0	0.575261	0.527829	0.792752	0.746043	0.719496	0.792342	0.715497	0.741089	0.762269	0.74019	0.716538	0.765636
InitialFinal_canberra.csv	0.709526	0.797505	0.680198	0.669816	0.647641	0.642243	0.754354	0.627427	0.673718	0.707652	0.756762	0.675627	0.685468	0.676263	0.716959	0.803762	0.624862	0.654798	0.73731	0.63041	0.637017	0.587504	0.595615	0.634813	0.581973	0.62066	0.613431	0.651185	0.601378	0.825862	0.678537	0.626893	0.680865	0.587328	0.644376	0.50824	0.575261	0	0.530177	0.635124	0.665972	0.658709	0.720515	0.624405	0.665644	0.642309	0.646283	0.598353	0.625507
InitialFinal_canberra.csv	0.749865	0.82482	0.709239	0.696292	0.68949	0.709323	0.769981	0.639925	0.696728	0.668174	0.793267	0.704855	0.717825	0.697009	0.766608	0.82281	0.658592	0.683904	0.800043	0.724574	0.700409	0.699129	0.659993	0.661574	0.665082	0.64857	0.620949	0.708555	0.666642	0.829022	0.640525	0.678178	0.739512	0.59483	0.695151	0.577008	0.527829	0.530177	0	0.719732	0.715058	0.595236	0.724183	0.661998	0.697492	0.650394	0.63241	0.635096	0.675459
InitialFinal_canberra.csv	0.651237	0.719215	0.649255	0.675788	0.661283	0.636783	0.638536	0.7298	0.675687	0.804277	0.688182	0.670885	0.715296	0.706683	0.687911	0.68396	0.707161	0.665263	0.703216	0.668068	0.700077	0.676559	0.697086	0.762244	0.71301	0.728209	0.669858	0.625741	0.602577	0.673387	0.779276	0.665859	0.694549	0.703009	0.691582	0.638333	0.792752	0.635124	0.719732	0	0.714793	0.740073	0.683533	0.754968	0.722481	0.689678	0.689635	0.688811	0.723854
InitialFinal_canberra.csv	0.70373	0.759967	0.637569	0.681555	0.646821	0.5749	0.603765	0.677736	0.568697	0.734056	0.623695	0.493754	0.559789	0.523251	0.499209	0.657027	0.58897	0.558299	0.572871	0.562332	0.597325	0.592653	0.626943	0.693971	0.631685	0.6388	0.574337	0.599597	0.610196	0.681949	0.739449	0.627796	0.580309	0.623432	0.635776	0.594069	0.746043	0.665972	0.715058	0.714793	0	0.650565	0.494475	0.470846	0.453383	0.475655	0.598961	0.532713	0.615574
InitialFinal_canberra.csv	0.777137	0.82534	0.746802	0.759299	0.726251	0.664487	0.752508	0.550452	0.667134	0.659739	0.777689	0.641354	0.614539	0.617515	0.717242	0.832437	0.566308	0.634724	0.755522	0.621469	0.664904	0.678543	0.659225	0.657173	0.700095	0.56462	0.577905	0.660702	0.658456	0.819116	0.658775	0.722569	0.716619	0.618245	0.704124	0.651856	0.719496	0.658709	0.595236	0.740073	0.650565	0	0.663994	0.511644	0.541202	0.565762	0.590149	0.544142	0.579027
InitialFinal_canberra.csv	0.694755	0.741018	0.61959	0.626552	0.629758	0.538201	0.536034	0.69398	0.482147	0.75643	0.614946	0.513269	0.49951	0.475733	0.514316	0.685697	0.574027	0.564764	0.616793	0.608329	0.637086	0.66081	0.671028	0.729059	0.684523	0.659051	0.560081	0.598919	0.585326	0.643055	0.771906	0.671567	0.646324	0.689546	0.674554	0.64327	0.792342	0.720515	0.724183	0.683533	0.494475	0.663994	0	0.458545	0.475812	0.539931	0.570251	0.541682	0.619099
InitialFinal_canberra.csv	0.697959	0.781686	0.653251	0.675412	0.630201	0.610814	0.656649	0.557036	0.549139	0.697861	0.688706	0.537779	0.565503	0.509488	0.603306	0.744682	0.490136	0.528437	0.611798	0.531113	0.626975	0.60161	0.62526	0.676909	0.654576	0.58483	0.496346	0.63368	0.609053	0.743084	0.724043	0.651317	0.62975	0.621212	0.651616	0.654796	0.715497	0.624405	0.661998	0.754968	0.470846	0.511644	0.458545	0	0.365247	0.504448	0.526856	0.476005	0.53652
InitialFinal_canberra.csv	0.708547	0.759297	0.656811	0.670183	0.646128	0.569131	0.601977	0.603504	0.536085	0.721548	0.675872	0.504126	0.52613	0.4923	0.577566	0.674927	0.524354	0.546481	0.578482	0.545234	0.606201	0.60911	0.627147	0.679671	0.679341	0.579223	0.515072	0.588309	0.598317	0.708073	0.699758	0.604265	0.620956	0.604392	0.612988	0.61794	0.741089	0.665644	0.697492	0.722481	0.453383	0.541202	0.475812	0.365247	0	0.550433	0.571616	0.526368	0.567574
InitialFinal_canberra.csv	0.700985	0.74079	0.594965	0.650919	0.629141	0.542722	0.647984	0.559824	0.532328	0.660364	0.667284	0.514871	0.510313	0.476518	0.568582	0.731473	0.516942	0.497302	0.617325	0.551739	0.614903	0.565406	0.611053	0.628556	0.63016	0.596399	0.506627	0.55376	0.594846	0.725129	0.684183	0.659929	0.629628	0.600619	0.606964	0.632797	0.762269	0.642309	0.650394	0.689678	0.475655	0.565762	0.539931	0.504448	0.550433	0	0.301191	0.307614	0.463572
InitialFinal_canberra.csv	0.654773	0.73723	0.567391	0.633818	0.577652	0.58363	0.648373	0.580745	0.588599	0.656038	0.691183	0.545926	0.502967	0.458291	0.568915	0.747206	0.517195	0.537465	0.599206	0.573657	0.64513	0.592132	0.6101	0.627569	0.64819	0.593544	0.527429	0.588151	0.58086	0.76238	0.693428	0.655814	0.655379	0.613592	0.651436	0.632451	0.74019	0.646283	0.63241	0.689635	0.598961	0.590149	0.570251	0.526856	0.571616	0.301191	0	0.280539	0.381264
InitialFinal_canberra.csv	0.65861	0.730505	0.57585	0.607492	0.581248	0.543101	0.65365	0.526661	0.554958	0.665266	0.686828	0.498435	0.487288	0.462452	0.570629	0.770052	0.474006	0.509754	0.617562	0.52342	0.599295	0.584729	0.587896	0.625609	0.646404	0.594213	0.517446	0.556211	0.580784	0.775009	0.665274	0.604443	0.642946	0.569409	0.618271	0.629335	0.716538	0.598353	0.635096	0.688811	0.532713	0.544142	0.541682	0.476005	0.526368	0.307614	0.280539	0	0.414835
InitialFinal_canberra.csv	0.708833	0.821931	0.634844	0.67809	0.650344	0.617834	0.717501	0.590538	0.61456	0.659059	0.736057	0.551517	0.531648	0.533999	0.616922	0.793616	0.51295	0.584608	0.646864	0.555243	0.659752	0.652797	0.635062	0.66954	0.682172	0.555265	0.508	0.632365	0.602091	0.808932	0.670776	0.667707	0.685269	0.642313	0.652661	0.67385	0.765636	0.625507	0.675459	0.723854	0.615574	0.579027	0.619099	0.53652	0.567574	0.463572	0.381264	0.414835	0
InitialFinal_canberra.csv	0.844434	0.794293	0.816668	0.821865	0.850247	0.809827	0.682395	0.883634	0.809424	0.917306	0.740281	0.831799	0.838375	0.826234	0.791306	0.669449	0.859864	0.821415	0.78964	0.847001	0.798343	0.838999	0.85307	0.884099	0.830941	0.879262	0.86737	0.841556	0.861131	0.697854	0.883863	0.791177	0.760163	0.801092	0.788903	0.802933	0.909096	0.873574	0.878741	0.820757	0.799038	0.884997	0.80705	0.870314	0.83469	0.87697	0.869296	0.873275	0.898105
InitialFinal_canberra.csv	0.679319	0.756665	0.580367	0.643975	0.589423	0.620113	0.752939	0.583815	0.623121	0.679967	0.758414	0.651008	0.681714	0.619868	0.713751	0.799122	0.583827	0.598238	0.719357	0.621756	0.558505	0.523794	0.461432	0.535546	0.474013	0.605814	0.565709	0.644096	0.588713	0.768153	0.645145	0.539434	0.62276	0.435298	0.570942	0.579874	0.658058	0.543184	0.558804	0.723378	0.635388	0.638483	0.659049	0.601598	0.633542	0.585679	0.56993	0.570616	0.594475
InitialFinal_canberra.csv	0.775996	0.818696	0.711706	0.727942	0.70059	0.737931	0.804373	0.607184	0.71825	0.64078	0.818285	0.748783	0.730037	0.699482	0.789464	0.859746	0.687249	0.729038	0.80292	0.730147	0.690649	0.68958	0.641367	0.623727	0.622076	0.691681	0.655257	0.718446	0.674686	0.851902	0.633594	0.700573	0.757493	0.59347	0.728357	0.69368	0.671865	0.646593	0.527293	0.770851	0.752348	0.657012	0.754091	0.698252	0.73175	0.698761	0.690894	0.666048	0.695934
InitialFinal_canberra.csv	0.675991	0.724164	0.577239	0.593574	0.579031	0.590518	0.638129	0.661637	0.566615	0.726235	0.713527	0.612639	0.663496	0.612006	0.664169	0.746552	0.630823	0.614824	0.662217	0.617007	0.528333	0.480822	0.473959	0.601948	0.529323	0.642431	0.609537	0.642379	0.63615	0.731834	0.671102	0.455629	0.5461	0.500223	0.491794	0.567645	0.722896	0.638919	0.682064	0.718182	0.637395	0.713203	0.615001	0.65116	0.582382	0.622619	0.621459	0.642146	0.67226
InitialFinal_canberra.csv	0.765915	0.818848	0.704436	0.693191	0.708043	0.703686	0.790387	0.68051	0.732095	0.696492	0.78615	0.699955	0.731805	0.703276	0.766921	0.817532	0.655732	0.682506	0.751875	0.672721	0.622182	0.590953	0.564082	0.566771	0.559041	0.636101	0.645178	0.678834	0.686302	0.806004	0.544849	0.636716	0.671647	0.60309	0.6605	0.659313	0.664655	0.613002	0.665635	0.753201	0.695994	0.640313	0.737257	0.654312	0.662714	0.676973	0.691841	0.677117	0.669984
InitialFinal_canberra.csv	0.742867	0.793465	0.68363	0.681902	0.682301	0.707329	0.754112	0.655576	0.699164	0.655338	0.770645	0.727022	0.727946	0.709362	0.778836	0.810197	0.646262	0.706814	0.763057	0.684851	0.63555	0.605592	0.586838	0.586278	0.551656	0.609082	0.624039	0.701	0.665349	0.790496	0.606217	0.66432	0.705862	0.589016	0.681464	0.646422	0.668384	0.631403	0.605718	0.790262	0.66309	0.638096	0.740018	0.64164	0.661713	0.665961	0.658758	0.65909	0.651489
InitialFinal_canberra.csv	0.736934	0.817769	0.688471	0.703649	0.670819	0.620376	0.741613	0.555828	0.641854	0.677615	0.776179	0.63806	0.615873	0.597993	0.676025	0.809835	0.550177	0.613452	0.717425	0.559047	0.654286	0.638285	0.600767	0.63143	0.650169	0.5248	0.57679	0.627324	0.607118	0.81539	0.625043	0.653885	0.693269	0.604399	0.669666	0.622077	0.690204	0.617555	0.65403	0.727006	0.605594	0.47754	0.670922	0.600543	0.558342	0.581187	0.604638	0.555357	0.542077
InitialFinal_canberra.csv	0.678437	0.761011	0.626215	0.635871	0.626032	0.55199	0.636164	0.610369	0.505884	0.708153	0.698657	0.540924	0.535833	0.525	0.571214	0.768508	0.519858	0.579011	0.645743	0.534014	0.590962	0.609383	0.617789	0.658669	0.654277	0.59262	0.525078	0.618811	0.588792	0.749815	0.653503	0.63473	0.613948	0.587473	0.616488	0.602809	0.768597	0.624766	0.661688	0.697198	0.547237	0.574982	0.575644	0.535369	0.510883	0.486109	0.542331	0.505902	0.493509
InitialFinal_canberra.csv	0.660321	0.756728	0.630965	0.603347	0.602801	0.542102	0.667602	0.496312	0.54066	0.655233	0.732175	0.561678	0.565314	0.541139	0.578713	0.783345	0.493447	0.58086	0.658794	0.553114	0.620745	0.578725	0.58463	0.638347	0.615954	0.548707	0.504518	0.626984	0.55029	0.774741	0.656364	0.613402	0.631716	0.61367	0.647935	0.592233	0.712232	0.589638	0.619555	0.688422	0.573114	0.557608	0.589796	0.526956	0.509964	0.502269	0.505969	0.474824	0.527034
InitialFinal_canberra.csv	0.674308	0.760726	0.657097	0.632445	0.652815	0.602871	0.549369	0.726431	0.607928	0.826998	0.611184	0.554995	0.571384	0.575291	0.544074	0.615828	0.646841	0.577668	0.612791	0.612412	0.661916	0.665045	0.705526	0.767872	0.737853	0.702382	0.6452	0.64484	0.625053	0.642424	0.790922	0.635593	0.641946	0.714229	0.670793	0.634825	0.785004	0.670322	0.745782	0.673426	0.541572	0.70987	0.545507	0.592856	0.583095	0.604682	0.637865	0.610663	0.661583
InitialFinal_canberra.csv	0.67875	0.778687	0.609619	0.609255	0.621533	0.574439	0.647264	0.552917	0.549826	0.690845	0.683581	0.509726	0.538309	0.506784	0.586608	0.764891	0.515399	0.558716	0.626274	0.544135	0.635747	0.630321	0.630362	0.675506	0.653525	0.574962	0.480555	0.615005	0.599099	0.758569	0.679831	0.640143	0.639884	0.646983	0.669488	0.622167	0.738005	0.647772	0.670517	0.716582	0.545239	0.587862	0.577892	0.524219	0.544619	0.532088	0.51953	0.524202	0.482597
InitialFinal_canberra.csv	0.775968	0.783799	0.680622	0.727052	0.704246	0.72666	0.742793	0.749846	0.74175	0.83551	0.770611	0.781149	0.794974	0.768375	0.754094	0.804952	0.756315	0.747801	0.768764	0.757983	0.754686	0.723331	0.753236	0.80308	0.778292	0.7657	0.714388	0.703385	0.697033	0.811699	0.798357	0.753422	0.734332	0.718062	0.743526	0.726408	0.779312	0.750202	0.735159	0.704573	0.761322	0.792558	0.72952	0.753566	0.736133	0.753538	0.739481	0.755198	0.785404
InitialFinal_canberra.csv	0.764111	0.772332	0.740589	0.753922	0.75695	0.775014	0.758963	0.782197	0.780221	0.877789	0.794175	0.780212	0.803344	0.793433	0.781303	0.783322	0.81183	0.783709	0.784551	0.798782	0.805053	0.762055	0.788628	0.822441	0.81598	0.796721	0.775971	0.736938	0.741166	0.775872	0.825777	0.780798	0.747011	0.780911	0.771857	0.751451	0.831937	0.79862	0.793283	0.719046	0.813411	0.84136	0.793046	0.825041	0.823734	0.78633	0.776699	0.796618	0.820437
InitialFinal_canberra.csv	0.814527	0.827121	0.793757	0.761669	0.778677	0.802369	0.829361	0.804097	0.81306	0.841772	0.821269	0.814183	0.804716	0.798219	0.823355	0.838773	0.79771	0.786649	0.801051	0.828207	0.838475	0.817508	0.83385	0.869675	0.835904	0.796225	0.76723	0.788216	0.736506	0.849405	0.808354	0.820168	0.815564	0.821926	0.813065	0.826717	0.789374	0.811639	0.793141	0.80581	0.831571	0.82629	0.803386	0.800102	0.811673	0.797861	0.777891	0.775083	0.813785
InitialFinal_canberra.csv	0.788546	0.826413	0.74931	0.74016	0.765881	0.781063	0.796626	0.77018	0.791898	0.852987	0.817986	0.789073	0.801122	0.779397	0.836875	0.829671	0.784187	0.76342	0.817301	0.787873	0.811746	0.783879	0.769897	0.83196	0.812522	0.808359	0.774693	0.760699	0.749839	0.844062	0.795327	0.765468	0.785646	0.744816	0.765852	0.774737	0.782562	0.761134	0.727436	0.733243	0.81074	0.806571	0.775003	0.786353	0.788496	0.766683	0.777235	0.77979	0.801386
InitialFinal_canberra.csv	0.800812	0.795561	0.743223	0.761848	0.755019	0.71259	0.75273	0.715913	0.737579	0.74304	0.775437	0.778138	0.773562	0.76011	0.793604	0.790485	0.718199	0.752835	0.763604	0.717889	0.713568	0.689546	0.694426	0.719051	0.729777	0.68286	0.684787	0.674944	0.700281	0.782385	0.733665	0.749385	0.726058	0.655712	0.709118	0.734426	0.769726	0.718131	0.73206	0.778865	0.695833	0.734811	0.756425	0.717414	0.742141	0.688219	0.707004	0.698895	0.741382
InitialFinal_canberra.csv	0.801294	0.811637	0.737697	0.769424	0.765483	0.713988	0.799129	0.692757	0.731038	0.750245	0.807403	0.733655	0.764679	0.745885	0.780204	0.806642	0.732314	0.722378	0.743487	0.737864	0.729708	0.728838	0.706232	0.741619	0.750151	0.687374	0.697832	0.679343	0.676528	0.812212	0.729563	0.743843	0.754076	0.712233	0.736822	0.704514	0.748258	0.715666	0.697692	0.777275	0.697021	0.708847	0.7505	0.737255	0.730745	0.692328	0.718226	0.69734	0.713994
InitialFinal_canberra.csv	0.806306	0.836169	0.770776	0.754194	0.742072	0.685368	0.800175	0.685138	0.719069	0.741208	0.797078	0.735752	0.75688	0.745468	0.779468	0.828029	0.711104	0.715823	0.759421	0.735147	0.725685	0.709152	0.706009	0.740474	0.736378	0.665132	0.658141	0.640103	0.688112	0.804747	0.740045	0.732335	0.733932	0.667576	0.718354	0.702478	0.730274	0.697109	0.681751	0.7538	0.705954	0.703434	0.73111	0.709277	0.727214	0.661494	0.670706	0.672861	0.689444
InitialFinal_canberra.csv	0.775484	0.802662	0.717879	0.729273	0.710197	0.675364	0.747856	0.680969	0.701245	0.760659	0.774608	0.715684	0.743623	0.716209	0.757929	0.78394	0.682263	0.68449	0.719666	0.700445	0.714843	0.710945	0.701316	0.74662	0.738273	0.683418	0.663914	0.667101	0.656031	0.775266	0.73002	0.722265	0.726415	0.674867	0.706335	0.68889	0.763305	0.703277	0.672567	0.769275	0.67947	0.695379	0.704092	0.701927	0.719571	0.644012	0.646646	0.663644	0.668146
InitialFinal_canberra.csv	0.783952	0.81872	0.740334	0.75024	0.716328	0.746866	0.77096	0.693744	0.726676	0.740001	0.778246	0.703736	0.727388	0.696619	0.738192	0.780936	0.678724	0.669712	0.77648	0.711426	0.70464	0.679559	0.717119	0.733521	0.725212	0.641761	0.674124	0.649222	0.684281	0.781074	0.742382	0.741737	0.734525	0.721154	0.753004	0.699395	0.73369	0.70288	0.667438	0.738371	0.71731	0.66164	0.729061	0.681906	0.729915	0.661931	0.675439	0.694646	0.680162
InitialFinal_canberra.csv	0.735593	0.77747	0.671825	0.691046	0.681673	0.686281	0.706827	0.662705	0.686141	0.758813	0.727528	0.691713	0.697335	0.683478	0.714037	0.754265	0.625769	0.608176	0.699081	0.683143	0.699115	0.686839	0.689122	0.72591	0.717174	0.635715	0.654297	0.626658	0.660252	0.739165	0.766886	0.691003	0.706607	0.704473	0.700346	0.669228	0.734904	0.713352	0.687876	0.722448	0.697048	0.666015	0.69159	0.648552	0.645731	0.657775	0.640255	0.648271	0.663914
InitialFinal_canberra.csv	0.818658	0.852895	0.762637	0.769232	0.755733	0.759246	0.816803	0.732489	0.770166	0.763519	0.829311	0.749531	0.765074	0.749297	0.802092	0.854904	0.736728	0.751201	0.827887	0.769561	0.764024	0.763489	0.742339	0.741265	0.737656	0.720618	0.721241	0.733038	0.725274	0.819772	0.76564	0.777801	0.794579	0.738268	0.771849	0.736906	0.766424	0.734972	0.728002	0.809631	0.754588	0.757404	0.744442	0.731599	0.784316	0.729615	0.752635	0.724349	0.743381
InitialFinal_canberra.csv	0.74796	0.776546	0.716444	0.714147	0.732421	0.691622	0.733198	0.699175	0.703911	0.774499	0.7388	0.704739	0.701402	0.670826	0.729357	0.746282	0.699652	0.677672	0.708199	0.728947	0.753778	0.726621	0.724787	0.769899	0.760817	0.742638	0.68815	0.681659	0.681894	0.748274	0.775493	0.746038	0.753554	0.749471	0.733215	0.707607	0.780301	0.71606	0.733574	0.723735	0.717741	0.756155	0.692219	0.687716	0.712413	0.688009	0.662976	0.687324	0.707122
InitialFinal_canberra.csv	0.739341	0.781824	0.696284	0.682044	0.682151	0.697471	0.749311	0.648072	0.692201	0.747593	0.740318	0.661593	0.685946	0.668753	0.722307	0.758764	0.620829	0.655256	0.710048	0.679293	0.716222	0.690519	0.702186	0.734258	0.728944	0.649225	0.642891	0.649161	0.667566	0.759995	0.753694	0.721886	0.673078	0.702318	0.709944	0.650536	0.717972	0.696061	0.68404	0.716634	0.674572	0.667686	0.651542	0.627356	0.687163	0.661347	0.631488	0.641995	0.65681
InitialFinal_canberra.csv	0.734549	0.783049	0.673955	0.702278	0.690735	0.698093	0.738636	0.642707	0.696786	0.742334	0.726246	0.687852	0.700666	0.677222	0.728478	0.750237	0.635205	0.679751	0.714032	0.680069	0.705125	0.68878	0.690115	0.717115	0.724364	0.664663	0.65614	0.668937	0.666318	0.767702	0.725745	0.697312	0.670154	0.711778	0.702027	0.671179	0.742202	0.691935	0.6862	0.699364	0.686484	0.684672	0.67523	0.644166	0.674844	0.65442	0.646057	0.641709	0.673053
InitialFinal_canberra.csv	0.781614	0.8156	0.72026	0.72779	0.73376	0.713525	0.760113	0.65811	0.709832	0.745171	0.748581	0.72324	0.746265	0.705226	0.760367	0.7701	0.705418	0.71655	0.750785	0.709761	0.749041	0.721798	0.710577	0.74047	0.743548	0.712513	0.706138	0.674332	0.699773	0.785384	0.753484	0.75343	0.7395	0.696635	0.73839	0.729983	0.743693	0.706226	0.695581	0.702005	0.700613	0.729577	0.733885	0.702294	0.749985	0.661141	0.67546	0.678546	0.712863
InitialFinal_canberra.csv	0.773942	0.785649	0.72666	0.711695	0.701712	0.706549	0.733679	0.688096	0.685694	0.75567	0.744085	0.684059	0.716633	0.688769	0.74111	0.768844	0.681294	0.667941	0.734812	0.677513	0.722752	0.704665	0.710056	0.749309	0.748151	0.677969	0.669376	0.659882	0.700246	0.754684	0.766863	0.730331	0.705572	0.725884	0.731556	0.70041	0.727527	0.71097	0.704069	0.701009	0.700512	0.707503	0.664569	0.639307	0.693224	0.673947	0.662657	0.662045	0.7011
InitialFinal_canberra.csv	0.821421	0.851722	0.764602	0.774431	0.765172	0.771106	0.815581	0.690786	0.752758	0.737903	0.828796	0.715917	0.747836	0.732524	0.777669	0.83834	0.71709	0.746166	0.795115	0.752394	0.763939	0.763276	0.711427	0.734822	0.74375	0.699086	0.699898	0.711924	0.709655	0.848796	0.730672	0.768298	0.766518	0.695538	0.744783	0.709927	0.735183	0.710123	0.67209	0.781646	0.735445	0.70182	0.739662	0.710449	0.745664	0.70379	0.711809	0.703494	0.70854
InitialFinal_canberra.csv	0.800905	0.855841	0.772852	0.759484	0.754549	0.801823	0.815234	0.742635	0.785189	0.765858	0.811779	0.786691	0.802801	0.778951	0.799607	0.85188	0.757615	0.766366	0.817364	0.760237	0.765936	0.733418	0.738344	0.749353	0.75895	0.711226	0.740632	0.731284	0.745462	0.824161	0.760343	0.752212	0.772096	0.673999	0.778212	0.743582	0.763979	0.753302	0.708785	0.800387	0.78742	0.768036	0.798974	0.776865	0.799071	0.779912	0.744078	0.732585	0.775649
InitialFinal_canberra.csv	0.755626	0.799697	0.729327	0.735476	0.762491	0.749796	0.789484	0.709707	0.728	0.817109	0.778187	0.764311	0.765801	0.758415	0.782039	0.820374	0.724064	0.718158	0.734713	0.726487	0.738228	0.695327	0.699022	0.779381	0.782003	0.735353	0.747601	0.69435	0.740581	0.784576	0.799	0.721945	0.715239	0.697602	0.713814	0.738559	0.796904	0.75815	0.761222	0.748839	0.751694	0.751027	0.780762	0.779379	0.765955	0.70837	0.702342	0.664281	0.748178
InitialFinal_canberra.csv	0.783907	0.802886	0.716619	0.735745	0.71585	0.749571	0.784043	0.736727	0.747764	0.783501	0.800679	0.747918	0.755007	0.759724	0.766033	0.833124	0.714451	0.706647	0.775534	0.742631	0.768457	0.754627	0.758739	0.774969	0.768675	0.7712	0.748408	0.724016	0.730259	0.815667	0.755622	0.761296	0.763323	0.719702	0.749824	0.765859	0.787634	0.784972	0.727257	0.786717	0.79692	0.789853	0.75439	0.767806	0.755488	0.761522	0.729357	0.725139	0.759646
InitialFinal_canberra.csv	0.968157	0.954043	0.968278	0.96689	0.962948	0.967493	0.971565	0.961053	0.978205	0.937362	0.958938	0.954007	0.948918	0.954622	0.945597	0.962368	0.961105	0.974322	0.962271	0.969953	0.951523	0.961487	0.950958	0.946225	0.963921	0.939519	0.960598	0.952797	0.963689	0.970968	0.927997	0.961111	0.952068	0.949662	0.943757	0.966812	0.944644	0.961878	0.942728	0.947986	0.968909	0.950714	0.982487	0.979601	0.972244	0.941596	0.956651	0.948292	0.954166
InitialFinal_canberra.csv	0.802763	0.827365	0.725131	0.766758	0.741906	0.702985	0.757953	0.680113	0.697848	0.763679	0.778329	0.752305	0.743748	0.72181	0.756114	0.787876	0.7182	0.722774	0.738407	0.703524	0.743477	0.711702	0.687973	0.720662	0.745662	0.70157	0.692073	0.690974	0.687174	0.772886	0.74319	0.754462	0.734627	0.722092	0.75309	0.714914	0.774584	0.708473	0.699584	0.769195	0.734694	0.717827	0.738449	0.696253	0.732245	0.69576	0.677095	0.687596	0.698325
InitialFinal_canberra.csv	0.784446	0.841776	0.73315	0.739819	0.709919	0.725657	0.799168	0.681874	0.71434	0.738678	0.792982	0.711348	0.729047	0.706817	0.745793	0.831238	0.690808	0.684384	0.754619	0.717268	0.75227	0.730815	0.703598	0.741734	0.72729	0.660156	0.680458	0.664119	0.663676	0.808687	0.731112	0.760958	0.752902	0.696436	0.757292	0.712367	0.699616	0.705683	0.663412	0.778881	0.711862	0.696996	0.735647	0.67212	0.740227	0.686662	0.673674	0.66126	0.702321
InitialFinal_canberra.csv	0.80336	0.846983	0.750085	0.760301	0.749658	0.703087	0.800319	0.646862	0.694582	0.738933	0.811712	0.747261	0.768031	0.746787	0.783646	0.831145	0.694711	0.705865	0.764481	0.709125	0.756906	0.73194	0.686221	0.729421	0.721361	0.678508	0.69551	0.681391	0.686954	0.817566	0.712135	0.751627	0.770525	0.698696	0.753975	0.724676	0.726381	0.712079	0.695656	0.770019	0.720607	0.686501	0.733232	0.695999	0.725148	0.700595	0.718452	0.71006	0.716861
InitialFinal_canberra.csv	0.801483	0.844427	0.749619	0.781871	0.764368	0.74137	0.80445	0.707955	0.746792	0.75267	0.812603	0.748033	0.755817	0.7333	0.774506	0.841232	0.713701	0.704104	0.751531	0.736453	0.758098	0.732822	0.699407	0.755132	0.733709	0.699236	0.710734	0.695471	0.706647	0.814972	0.735951	0.785852	0.778495	0.724141	0.759181	0.754675	0.751184	0.725166	0.719247	0.781819	0.767513	0.732505	0.751119	0.724688	0.772515	0.717864	0.704429	0.71041	0.731074
InitialFinal_canberra.csv	0.821684	0.868707	0.772291	0.780274	0.765848	0.757435	0.810304	0.687896	0.742754	0.764152	0.849256	0.726008	0.75029	0.735505	0.788101	0.881318	0.726109	0.745164	0.814307	0.742664	0.771384	0.766839	0.729061	0.747208	0.764378	0.709728	0.72125	0.736579	0.724541	0.863178	0.752124	0.792576	0.809207	0.73123	0.79482	0.734622	0.731773	0.720734	0.693349	0.780609	0.765773	0.690194	0.765701	0.708101	0.739967	0.745776	0.73728	0.708571	0.720617
InitialFinal_canberra.csv	0.857148	0.859099	0.819757	0.840018	0.836228	0.826514	0.841831	0.811045	0.833609	0.837171	0.849793	0.84092	0.860831	0.849103	0.848534	0.864064	0.828218	0.826778	0.839927	0.829754	0.817773	0.792176	0.788021	0.799061	0.778927	0.808012	0.800202	0.793353	0.789719	0.864885	0.815774	0.828559	0.824536	0.801021	0.816372	0.815803	0.823555	0.795593	0.805076	0.848333	0.844404	0.828924	0.835986	0.817088	0.828838	0.834324	0.812149	0.815926	0.824971
InitialFinal_canberra.csv	0.828635	0.824571	0.825929	0.811376	0.830181	0.776729	0.819055	0.829313	0.81133	0.869793	0.831352	0.820613	0.851255	0.833968	0.81868	0.815158	0.836324	0.795044	0.820205	0.81425	0.790108	0.751094	0.802658	0.833866	0.8049	0.815051	0.820478	0.806762	0.812358	0.807835	0.87363	0.780369	0.753964	0.815309	0.768617	0.798592	0.856359	0.841619	0.87298	0.792801	0.82632	0.847892	0.829832	0.847363	0.824417	0.821922	0.846673	0.850504	0.852769
InitialFinal_canberra.csv	0.811941	0.831696	0.749916	0.795624	0.77837	0.765057	0.788643	0.770082	0.785904	0.846445	0.8423	0.799873	0.81404	0.79253	0.802742	0.852047	0.788385	0.7992	0.808025	0.785751	0.770928	0.736849	0.723981	0.755181	0.765083	0.797666	0.782192	0.739488	0.783428	0.819705	0.815473	0.750719	0.758929	0.752854	0.753654	0.771516	0.805508	0.780317	0.805184	0.808399	0.784024	0.815243	0.802025	0.792742	0.777097	0.774962	0.765499	0.750418	0.793115
InitialFinal_canberra.csv	0.829935	0.837287	0.775272	0.798394	0.804695	0.773961	0.803044	0.787744	0.790969	0.835554	0.849831	0.817096	0.812895	0.815746	0.828984	0.840897	0.810275	0.820355	0.826863	0.829905	0.778727	0.755551	0.733631	0.78967	0.777642	0.805986	0.808669	0.766492	0.793874	0.834204	0.809255	0.767149	0.774063	0.757296	0.754621	0.766075	0.817248	0.788238	0.801656	0.809181	0.79974	0.81588	0.80175	0.823957	0.797444	0.784849	0.785083	0.76219	0.802748
InitialFinal_canberra.csv	0.973188	0.968111	0.968737	0.975385	0.970514	0.956231	0.941416	0.97321	0.955431	0.993211	0.965482	0.979364	0.973036	0.980241	0.955835	0.971636	0.978599	0.959275	0.964505	0.977232	0.969333	0.970574	0.977757	0.982105	0.975008	0.978911	0.974303	0.982561	0.977659	0.978501	0.981861	0.970587	0.974886	0.969569	0.962713	0.969315	0.971744	0.985687	0.981153	0.978547	0.992734	0.985073	0.968354	0.989418	0.983783	0.981013	0.971741	0.974034	0.983951
InitialFinal_canberra.csv	0.844355	0.846761	0.826209	0.830304	0.841978	0.805803	0.839979	0.795899	0.833937	0.843402	0.838682	0.829876	0.804484	0.815823	0.838653	0.862576	0.810147	0.806313	0.832568	0.827534	0.829614	0.81686	0.809394	0.811693	0.821828	0.806859	0.78734	0.788445	0.787456	0.859995	0.819232	0.836968	0.859913	0.80114	0.823681	0.82518	0.842037	0.812019	0.819864	0.810496	0.843224	0.809078	0.809353	0.845196	0.82749	0.809874	0.803979	0.794953	0.821069
InitialFinal_canberra.csv	0.825216	0.813484	0.812679	0.816102	0.823476	0.77096	0.810025	0.775269	0.804833	0.864892	0.801957	0.807226	0.820447	0.812197	0.809913	0.834586	0.805178	0.784364	0.804654	0.807835	0.822325	0.769797	0.782856	0.817303	0.805097	0.822263	0.778952	0.760344	0.788249	0.819568	0.850929	0.821134	0.827272	0.820676	0.812938	0.822412	0.841833	0.789808	0.835606	0.77835	0.827189	0.832255	0.804267	0.809671	0.813928	0.788243	0.788051	0.787744	0.816866
InitialFinal_canberra.csv	0.851605	0.878596	0.842164	0.837086	0.83267	0.826843	0.871878	0.804776	0.838761	0.82828	0.864358	0.82815	0.827545	0.832739	0.852337	0.887336	0.833585	0.841051	0.87057	0.854335	0.831922	0.827096	0.819833	0.832289	0.827449	0.819547	0.809127	0.811692	0.798431	0.887232	0.826004	0.835032	0.832455	0.819854	0.797125	0.836003	0.838104	0.775754	0.79771	0.831225	0.854841	0.822175	0.840603	0.839273	0.842807	0.827205	0.816169	0.819067	0.795364
InitialFinal_canberra.csv	0.844733	0.842573	0.830193	0.824723	0.842168	0.814671	0.835119	0.815635	0.842013	0.876261	0.829627	0.83671	0.84353	0.842199	0.833406	0.833294	0.848497	0.832654	0.807712	0.831591	0.843892	0.80836	0.81191	0.841851	0.833674	0.832762	0.828088	0.78797	0.815521	0.838618	0.835404	0.822342	0.840793	0.809195	0.827286	0.821329	0.849239	0.818872	0.838161	0.783024	0.85772	0.848152	0.846811	0.857109	0.847404	0.838651	0.819473	0.8171	0.843468
InitialFinal_canberra.csv	0.907378	0.835608	0.857217	0.87804	0.883387	0.861934	0.835142	0.84702	0.86318	0.920466	0.804276	0.878183	0.874021	0.86342	0.845986	0.823504	0.845166	0.810507	0.827722	0.880504	0.834157	0.819768	0.860848	0.911689	0.878599	0.878443	0.869471	0.837523	0.853677	0.847622	0.887012	0.861356	0.842005	0.866112	0.85508	0.842212	0.878894	0.856363	0.878023	0.824222	0.846078	0.87383	0.860496	0.843187	0.840263	0.846573	0.846098	0.854623	0.873953
InitialFinal_canberra.csv	0.866619	0.821289	0.819844	0.855545	0.867768	0.797415	0.809933	0.851468	0.808607	0.897069	0.73896	0.834159	0.848363	0.826267	0.807262	0.766136	0.828477	0.811789	0.809328	0.851085	0.813768	0.7871	0.813589	0.888398	0.840381	0.863429	0.8445	0.812055	0.836056	0.786172	0.865142	0.824469	0.792512	0.807516	0.809148	0.813087	0.884456	0.866765	0.884123	0.820372	0.813669	0.855722	0.827486	0.843726	0.82006	0.816461	0.835911	0.840895	0.876871
InitialFinal_canberra.csv	0.92651	0.935497	0.926025	0.91685	0.928897	0.921006	0.928227	0.895285	0.915992	0.890531	0.924548	0.920855	0.917233	0.929761	0.919356	0.923648	0.911486	0.899638	0.910334	0.907583	0.916161	0.920025	0.906525	0.897657	0.916959	0.889642	0.899587	0.892689	0.900434	0.926182	0.871906	0.931305	0.931023	0.912231	0.917745	0.904163	0.85364	0.901549	0.882719	0.923823	0.918985	0.892815	0.912078	0.903189	0.913703	0.89925	0.909442	0.907119	0.889416
InitialFinal_canberra.csv	0.993271	0.992356	0.991894	0.990819	0.994428	0.99261	0.985342	0.991681	0.988237	0.979181	0.972861	0.984761	0.979618	0.98598	0.976986	0.967381	0.991167	0.990202	0.980387	0.99376	0.989853	0.987916	0.988373	0.992003	0.99358	0.993864	0.997195	0.995655	0.996622	0.984539	0.972487	0.980853	0.979793	0.98674	0.978416	0.990543	0.985256	0.991574	0.989102	0.998545	0.989329	0.994652	0.985795	0.978423	0.98815	0.990803	0.992025	0.992471	0.984894
InitialFinal_canberra.csv	0.935347	0.938589	0.922734	0.918614	0.932487	0.916591	0.936029	0.912869	0.926598	0.906445	0.920583	0.935211	0.935729	0.93207	0.936074	0.917884	0.907427	0.91056	0.921794	0.927743	0.919195	0.914317	0.909204	0.914819	0.903332	0.906608	0.898462	0.8959	0.890922	0.934267	0.936474	0.937697	0.932636	0.917797	0.93055	0.937962	0.928343	0.90808	0.925438	0.937558	0.92294	0.933737	0.920797	0.92292	0.914629	0.920773	0.91339	0.923699	0.915768
InitialFinal_canberra.csv	0.930868	0.939723	0.928823	0.919335	0.919578	0.910646	0.930367	0.899207	0.919297	0.921666	0.929713	0.91481	0.923023	0.917154	0.916583	0.929673	0.911941	0.907187	0.919159	0.907659	0.915821	0.90746	0.909972	0.911004	0.912642	0.909279	0.908366	0.906804	0.905105	0.934837	0.891886	0.921872	0.929824	0.930315	0.917058	0.914134	0.876868	0.892068	0.895128	0.912579	0.916971	0.910957	0.910591	0.901873	0.918493	0.916687	0.911536	0.916909	0.893767
InitialFinal_canberra.csv	0.972424	0.96375	0.947242	0.970912	0.984406	0.957557	0.958996	0.965405	0.950753	0.97179	0.916456	0.96403	0.954394	0.956872	0.959005	0.927705	0.96847	0.968609	0.955227	0.971095	0.953271	0.923742	0.914673	0.933285	0.961549	0.972168	0.965072	0.942405	0.962382	0.971212	0.95696	0.923009	0.904506	0.939485	0.918762	0.971925	0.97546	0.946531	0.982361	0.955597	0.96184	0.965151	0.97666	0.959046	0.960521	0.953353	0.954275	0.959679	0.959146
InitialFinal_canberra.csv	0.981563	0.978744	0.980139	0.970466	0.977515	0.97637	0.970624	0.978844	0.966154	0.985972	0.981861	0.985678	0.982177	0.984131	0.971441	0.977762	0.985579	0.987466	0.972011	0.990742	0.979026	0.984049	0.982383	0.983229	0.98341	0.988875	0.977137	0.988615	0.978798	0.988885	0.983318	0.974183	0.974801	0.986401	0.967609	0.992137	0.987546	0.978477	0.981127	0.954628	0.997743	0.98742	0.978353	0.983132	0.996465	0.984668	0.987253	0.980176	0.988195
InitialFinal_canberra.csv	0.962455	0.939402	0.963307	0.96396	0.960451	0.976448	0.965448	0.990616	0.968894	0.99717	0.962428	0.964616	0.966778	0.965501	0.965208	0.959074	0.971099	0.970435	0.971966	0.977643	0.967822	0.965739	0.981904	0.98018	0.972145	0.968629	0.967415	0.969114	0.973855	0.976964	0.973125	0.958625	0.955309	0.971714	0.963551	0.97998	0.978448	0.989235	0.967091	0.971392	0.98211	0.985908	0.978955	0.989455	0.987208	0.968641	0.972393	0.966209	0.978111
InitialFinal_canberra.csv	0.853417	0.869308	0.80741	0.825592	0.80845	0.840678	0.860916	0.80451	0.849224	0.853912	0.884498	0.879361	0.866235	0.861518	0.878639	0.901803	0.827477	0.845132	0.863098	0.853118	0.841584	0.807752	0.8053	0.820961	0.838368	0.84529	0.832024	0.838232	0.826802	0.892072	0.815988	0.835418	0.840013	0.813942	0.810836	0.831891	0.846164	0.808246	0.815003	0.854591	0.87784	0.821465	0.845625	0.833517	0.852492	0.8327	0.827261	0.814588	0.809298
InitialFinal_canberra.csv	0.815173	0.808207	0.768618	0.779093	0.777218	0.784794	0.826598	0.773767	0.801479	0.850663	0.860139	0.827744	0.818259	0.79826	0.82679	0.876337	0.776348	0.774688	0.801612	0.802981	0.803411	0.755589	0.792875	0.816243	0.826051	0.795335	0.782541	0.788914	0.771625	0.879093	0.826674	0.788712	0.797621	0.813804	0.789258	0.804228	0.824071	0.772103	0.806523	0.810438	0.823657	0.805983	0.805983	0.792241	0.792451	0.789577	0.79151	0.771161	0.808635
InitialFinal_canberra.csv	0.845657	0.876132	0.789104	0.800077	0.810389	0.819166	0.864098	0.793238	0.835924	0.835404	0.840107	0.842709	0.826207	0.822906	0.854667	0.886252	0.819514	0.832646	0.840274	0.830672	0.815488	0.796361	0.79544	0.798933	0.814373	0.809267	0.7986	0.810272	0.802219	0.869145	0.805689	0.830207	0.831626	0.829356	0.814379	0.822598	0.83023	0.793136	0.819672	0.819235	0.832563	0.82208	0.823846	0.808248	0.83551	0.813476	0.804996	0.79046	0.777272
InitialFinal_canberra.csv	0.83123	0.836414	0.766322	0.773704	0.761843	0.77697	0.822391	0.788409	0.811775	0.856325	0.838815	0.842616	0.836598	0.827817	0.830497	0.857759	0.805685	0.795851	0.825062	0.824715	0.810598	0.782926	0.799273	0.832825	0.829023	0.800295	0.804283	0.783946	0.794086	0.869959	0.837595	0.798404	0.813538	0.797998	0.784586	0.809835	0.807762	0.784882	0.776596	0.79735	0.821898	0.825873	0.807059	0.822093	0.816924	0.786042	0.787743	0.768809	0.792425
InitialFinal_canberra.csv	0.908799	0.933997	0.898227	0.902205	0.89668	0.881998	0.914104	0.864694	0.899397	0.881168	0.915972	0.894079	0.894529	0.895142	0.887217	0.929472	0.86881	0.865786	0.896931	0.882521	0.892576	0.873276	0.857393	0.877145	0.869264	0.862949	0.869386	0.876432	0.876934	0.928538	0.867975	0.912097	0.925811	0.898572	0.903114	0.908135	0.890911	0.890288	0.890673	0.902292	0.900127	0.890488	0.899879	0.893125	0.886404	0.86787	0.874196	0.880203	0.876368
InitialFinal_canberra.csv	0.935875	0.94506	0.918408	0.914262	0.91183	0.921173	0.943215	0.89611	0.929059	0.897847	0.945446	0.918122	0.918989	0.917254	0.921946	0.938851	0.910806	0.918907	0.931989	0.911133	0.910905	0.91334	0.899572	0.885708	0.898566	0.878942	0.902466	0.892379	0.893179	0.93566	0.885874	0.935552	0.933788	0.922422	0.92471	0.911356	0.886231	0.888009	0.886121	0.918998	0.92448	0.881068	0.913339	0.906722	0.908525	0.910426	0.910459	0.903044	0.875944
InitialFinal_canberra.csv	0.814941	0.856136	0.777843	0.778044	0.75665	0.734723	0.802428	0.694458	0.745931	0.746408	0.82292	0.746719	0.768997	0.74883	0.795049	0.832796	0.71412	0.708731	0.782379	0.724973	0.748263	0.736082	0.721258	0.746118	0.739024	0.681207	0.669855	0.694729	0.695361	0.842923	0.739348	0.75253	0.778048	0.708665	0.761496	0.700934	0.744294	0.706287	0.664277	0.765135	0.704715	0.70855	0.754134	0.723077	0.716337	0.675902	0.690558	0.678434	0.695449
TimeFinal_gunifrac.csv
TimeFinal_gunifrac.csv
TimeFinal_gunifrac.csv
TimeFinal_gunifrac.csv
TimeFinal_gunifrac.csv
TimeFinal_gunifrac.csv
TimeFinal_gunifrac.csv
TimeFinal_gunifrac.csv
TimeFinal_gunifrac.csv
TimeFinal_gunifrac.csv
TimeFinal_gunifrac.csv
TimeFinal_gunifrac.csv
TimeFinal_gunifrac.csv
TimeFinal_gunifrac.csv
TimeFinal_gunifrac.csv
TimeFinal_gunifrac.csv
TimeFinal_gunifrac.csv
TimeFinal_gunifrac.csv
TimeFinal_gunifrac.csv
TimeFinal_gunifrac.csv
TimeFinal_gunifrac.csv
TimeFinal_gunifrac.csv
TimeFinal_gunifrac.csv
TimeFinal_gunifrac.csv
TimeFinal_gunifrac.csv
TimeFinal_gunifrac.csv
TimeFinal_gunifrac.csv
TimeFinal_gunifrac.csv
TimeFinal_gunifrac.csv
TimeFinal_gunifrac.csv
TimeFinal_gunifrac.csv
TimeFinal_gunifrac.csv
TimeFinal_gunifrac.csv
TimeFinal_gunifrac.csv
TimeFinal_gunifrac.csv
TimeFinal_gunifrac.csv
TimeFinal_gunifrac.csv
TimeFinal_gunifrac.csv
TimeFinal_gunifrac.csv
TimeFinal_gunifrac.csv
TimeFinal_gunifrac.csv
TimeFinal_gunifrac.csv
TimeFinal_gunifrac.csv
TimeFinal_gunifrac.csv
TimeFinal_gunifrac.csv
TimeFinal_gunifrac.csv
TimeFinal_gunifrac.csv
TimeFinal_gunifrac.csv
TimeFinal_gunifrac.csv
TimeFinal_gunifrac.csv
TimeFinal_gunifrac.csv
Exposed_canberra.csv
Exposed_canberra.csv
Exposed_canberra.csv
Exposed_canberra.csv
Exposed_canberra.csv
Exposed_canberra.csv
Exposed_canberra.csv
Exposed_canberra.csv
Exposed_canberra.csv
Exposed_canberra.csv
Exposed_canberra.csv
Exposed_canberra.csv
Exposed_canberra.csv
Exposed_canberra.csv
Exposed_canberra.csv
Exposed_canberra.csv
Exposed_canberra.csv
Exposed_canberra.csv
Exposed_canberra.csv
Exposed_canberra.csv
Exposed_canberra.csv
Exposed_canberra.csv
Exposed_canberra.csv
Exposed_canberra.csv
Exposed_canberra.csv
Exposed_canberra.csv
Exposed_canberra.csv
Exposed_canberra.csv
Exposed_canberra.csv
Exposed_canberra.csv
Exposed_canberra.csv
Exposed_canberra.csv
Exposed_canberra.csv
Exposed_canberra.csv
Exposed_canberra.csv
Exposed_canberra.csv
Exposed_canberra.csv
Exposed_canberra.csv
Exposed_canberra.csv
Exposed_canberra.csv
Exposed_canberra.csv
Exposed_canberra.csv
Exposed_canberra.csv
Exposed_canberra.csv
Exposed_canberra.csv
Exposed_canberra.csv
Exposed_canberra.csv
Exposed_canberra.csv
Exposed_canberra.csv
Exposed_canberra.csv
Exposed_canberra.csv
Exposed_canberra.csv
Exposed_canberra.csv
Exposed_canberra.csv
Exposed_canberra.csv
Exposed_canberra.csv
Exposed_canberra.csv
Exposed_canberra.csv
Exposed_canberra.csv
Exposed_canberra.csv
Exposed_canberra.csv
Exposed_canberra.csv
Exposed_canberra.csv
Exposed_canberra.csv
Exposed_canberra.csv
Exposed_canberra.csv
Exposed_canberra.csv
Exposed_canberra.csv
Exposed_canberra.csv
Exposed_canberra.csv
Exposed_canberra.csv
Exposed_canberra.csv
Exposed_canberra.csv
Exposed_canberra.csv
Exposed_canberra.csv
Exposed_canberra.csv
Exposed_canberra.csv
Exposed_canberra.csv
Exposed_canberra.csv
Exposed_canberra.csv
Exposed_canberra.csv
Exposed_canberra.csv
Exposed_canberra.csv
Exposed_canberra.csv
Exposed_canberra.csv
Exposed_canberra.csv
Exposed_canberra.csv
Exposed_canberra.csv
Exposed_canberra.csv
All_bray.csv	0	0.153078	0.117971	0.171001	0.112598	0.21117	0.273338	0.390182	0.299768	0.651484	0.365408	0.295629	0.231565	0.235994	0.288049	0.429474	0.21685	0.267618	0.349659	0.208061	0.198303	0.231932	0.29361	0.462721	0.334205	0.37486	0.274359	0.180669	0.336823	0.318564	0.630416	0.233693	0.24662	0.346225	0.294453	0.313498	0.709665	0.403317	0.592245	0.412963	0.266965	0.472045	0.301397	0.357757	0.377227	0.220158	0.245179	0.238539	0.22574
All_bray.csv	0.153078	0	0.209075	0.245761	0.2137	0.224171	0.290575	0.428863	0.336074	0.730024	0.332752	0.383715	0.280331	0.273534	0.304615	0.377668	0.295945	0.290194	0.322907	0.259453	0.309868	0.348168	0.403102	0.59962	0.433933	0.452013	0.330024	0.234886	0.408821	0.285922	0.738133	0.287614	0.348194	0.453803	0.393528	0.391251	0.792177	0.492137	0.66935	0.465813	0.351056	0.551865	0.315155	0.395752	0.412747	0.240819	0.252142	0.254542	0.294788
All_bray.csv	0.117971	0.209075	0	0.0795487	0.129452	0.253457	0.336354	0.423754	0.335923	0.616476	0.437774	0.262517	0.283469	0.29179	0.358786	0.505767	0.261261	0.32266	0.404332	0.261215	0.223318	0.23697	0.245093	0.435055	0.301406	0.345853	0.330431	0.254584	0.308723	0.406981	0.585689	0.272922	0.211823	0.304539	0.237696	0.311096	0.657673	0.37814	0.555526	0.415322	0.319966	0.441025	0.342692	0.398178	0.416273	0.30306	0.315647	0.306392	0.263761
All_bray.csv	0.171001	0.245761	0.0795487	0	0.141737	0.282519	0.383731	0.435136	0.371027	0.582442	0.450303	0.261081	0.291864	0.306432	0.374418	0.517596	0.251164	0.334055	0.421708	0.275302	0.274724	0.28279	0.280827	0.46242	0.341837	0.327715	0.324353	0.283085	0.308177	0.462278	0.576999	0.308191	0.269649	0.320983	0.266212	0.335516	0.640022	0.36692	0.534026	0.416517	0.339713	0.422754	0.356168	0.399198	0.415045	0.320745	0.321897	0.313938	0.257326
All_bray.csv	0.112598	0.2137	0.129452	0.141737	0	0.22449	0.343332	0.388425	0.314254	0.585632	0.420237	0.289906	0.25422	0.239689	0.33943	0.484723	0.199143	0.303836	0.387365	0.225293	0.217449	0.226036	0.26199	0.415676	0.299207	0.308186	0.243306	0.215101	0.319575	0.405757	0.547571	0.245374	0.239222	0.300437	0.285727	0.285982	0.616185	0.342828	0.514443	0.425756	0.277512	0.40781	0.315674	0.337998	0.365955	0.259117	0.253719	0.247735	0.207446
All_bray.csv	0.21117	0.224171	0.253457	0.282519	0.22449	0	0.203212	0.317681	0.181057	0.557781	0.291619	0.3186	0.213094	0.218365	0.212322	0.348566	0.211074	0.198798	0.276477	0.214754	0.28189	0.269378	0.304886	0.462052	0.326528	0.351617	0.274209	0.225816	0.366055	0.313651	0.584887	0.143135	0.218285	0.327213	0.192559	0.336094	0.647967	0.380886	0.519963	0.457007	0.302123	0.412293	0.251894	0.324419	0.304724	0.207886	0.208707	0.204729	0.24674
All_bray.csv	0.273338	0.290575	0.336354	0.383731	0.343332	0.203212	0	0.322515	0.12807	0.738213	0.145684	0.393797	0.279595	0.282224	0.126131	0.201055	0.343484	0.1682	0.146893	0.317178	0.296803	0.294472	0.378612	0.562615	0.425391	0.501979	0.399235	0.30591	0.468069	0.168805	0.725197	0.213597	0.335747	0.458632	0.308314	0.399228	0.790483	0.528627	0.686615	0.525443	0.342574	0.568234	0.215091	0.278106	0.229638	0.296355	0.288596	0.257639	0.365061
All_bray.csv	0.390182	0.428863	0.423754	0.435136	0.388425	0.317681	0.322515	0	0.199184	0.480845	0.373637	0.485769	0.392314	0.371117	0.353092	0.434439	0.352421	0.324491	0.375271	0.383567	0.44209	0.424465	0.413889	0.496321	0.420645	0.422102	0.371238	0.422984	0.499124	0.302139	0.497977	0.328821	0.424672	0.362213	0.405953	0.476974	0.680915	0.485523	0.550494	0.58864	0.482768	0.469828	0.343129	0.251497	0.272389	0.399788	0.351885	0.325797	0.379031
All_bray.csv	0.299768	0.336074	0.335923	0.371027	0.314254	0.181057	0.12807	0.199184	0	0.636483	0.224398	0.395339	0.295244	0.277654	0.204018	0.294828	0.308136	0.200523	0.222285	0.299491	0.335598	0.324395	0.352469	0.491308	0.368793	0.431907	0.355507	0.347934	0.473313	0.171568	0.637444	0.207068	0.303743	0.404454	0.285549	0.41729	0.707561	0.466503	0.60168	0.542669	0.385385	0.488931	0.228803	0.198113	0.15549	0.323318	0.294239	0.256952	0.341829
All_bray.csv	0.651484	0.730024	0.616476	0.582442	0.585632	0.557781	0.738213	0.480845	0.636483	0	0.784583	0.576695	0.598421	0.576796	0.706109	0.828792	0.495327	0.628701	0.740683	0.565305	0.648331	0.624604	0.556641	0.446687	0.526997	0.421535	0.532667	0.603906	0.520955	0.780995	0.323663	0.580855	0.555685	0.386966	0.533039	0.57736	0.497536	0.466961	0.427835	0.662558	0.63069	0.444379	0.648411	0.607287	0.653053	0.571217	0.543107	0.541979	0.505838
All_bray.csv	0.365408	0.332752	0.437774	0.450303	0.420237	0.291619	0.145684	0.373637	0.224398	0.784583	0	0.348372	0.280796	0.27575	0.107425	0.163763	0.378692	0.191793	0.150601	0.328477	0.415321	0.370585	0.481948	0.662081	0.481057	0.504205	0.361557	0.361021	0.467319	0.196436	0.769815	0.334019	0.454362	0.535786	0.422272	0.449105	0.821304	0.573092	0.722906	0.551566	0.300367	0.536043	0.187695	0.228418	0.194776	0.319497	0.316227	0.287665	0.371227
All_bray.csv	0.295629	0.383715	0.262517	0.261081	0.289906	0.3186	0.393797	0.485769	0.395339	0.576695	0.348372	0	0.155244	0.156235	0.283746	0.466004	0.234621	0.297536	0.387521	0.205265	0.294818	0.247065	0.299688	0.478807	0.319268	0.269219	0.269416	0.283859	0.248174	0.452981	0.58027	0.340404	0.281187	0.331846	0.290967	0.308857	0.637648	0.346292	0.531578	0.401807	0.181104	0.291967	0.273631	0.32606	0.336612	0.24395	0.26708	0.25135	0.198845
All_bray.csv	0.231565	0.280331	0.283469	0.291864	0.25422	0.213094	0.279595	0.392314	0.295244	0.598421	0.280796	0.155244	0	0.084348	0.204569	0.359204	0.164602	0.196508	0.262573	0.125623	0.281129	0.232847	0.327176	0.509417	0.35535	0.30465	0.233093	0.234538	0.301888	0.356387	0.613489	0.229834	0.289757	0.380291	0.31731	0.288553	0.659572	0.3924	0.560246	0.457901	0.179235	0.365917	0.202005	0.273432	0.265402	0.153895	0.165845	0.158246	0.152726
All_bray.csv	0.235994	0.273534	0.29179	0.306432	0.239689	0.218365	0.282224	0.371117	0.277654	0.576796	0.27575	0.156235	0.084348	0	0.197911	0.359727	0.162876	0.193921	0.276797	0.122612	0.286084	0.2365	0.323347	0.494652	0.327148	0.288535	0.205033	0.262052	0.313274	0.342877	0.588454	0.212561	0.291743	0.37288	0.339107	0.289164	0.627894	0.372039	0.532138	0.459441	0.168587	0.331342	0.181919	0.221202	0.232515	0.152931	0.141764	0.132597	0.164731
All_bray.csv	0.288049	0.304615	0.358786	0.374418	0.33943	0.212322	0.126131	0.353092	0.204018	0.706109	0.107425	0.283746	0.204569	0.197911	0	0.200904	0.308411	0.130315	0.142934	0.257611	0.344163	0.29812	0.411328	0.588748	0.414589	0.43385	0.320482	0.294205	0.396499	0.235806	0.711206	0.26489	0.376482	0.462233	0.349264	0.39246	0.766725	0.50895	0.666386	0.507082	0.27012	0.478211	0.151063	0.244455	0.205145	0.248682	0.243087	0.215255	0.295102
All_bray.csv	0.429474	0.377668	0.505767	0.517596	0.484723	0.348566	0.201055	0.434439	0.294828	0.828792	0.163763	0.466004	0.359204	0.359727	0.200904	0	0.417102	0.219322	0.120603	0.378793	0.470555	0.450751	0.523513	0.717473	0.559616	0.569432	0.470262	0.412869	0.542131	0.230456	0.810113	0.381025	0.507355	0.588186	0.477049	0.490331	0.862079	0.617507	0.756851	0.583955	0.42727	0.627742	0.305089	0.351622	0.318239	0.364493	0.363704	0.342396	0.439766
All_bray.csv	0.21685	0.295945	0.261261	0.251164	0.199143	0.211074	0.343484	0.352421	0.308136	0.495327	0.378692	0.234621	0.164602	0.162876	0.308411	0.417102	0	0.19922	0.334209	0.114495	0.249842	0.242851	0.270014	0.448545	0.316459	0.242905	0.187215	0.219217	0.292973	0.391688	0.537335	0.249954	0.283053	0.335745	0.317691	0.276433	0.558526	0.322809	0.454707	0.427678	0.238313	0.31728	0.262198	0.274057	0.304983	0.171444	0.16651	0.153441	0.129437
All_bray.csv	0.267618	0.290194	0.32266	0.334055	0.303836	0.198798	0.1682	0.324491	0.200523	0.628701	0.191793	0.297536	0.196508	0.193921	0.130315	0.219322	0.19922	0	0.156644	0.178991	0.31196	0.30422	0.366352	0.547143	0.409666	0.381107	0.296407	0.248753	0.343336	0.238747	0.644936	0.246384	0.362065	0.430556	0.34134	0.328808	0.681118	0.423109	0.579206	0.466978	0.289041	0.447123	0.161079	0.244932	0.232898	0.190071	0.185797	0.149971	0.245906
All_bray.csv	0.349659	0.322907	0.404332	0.421708	0.387365	0.276477	0.146893	0.375271	0.222285	0.740683	0.150601	0.387521	0.262573	0.276797	0.142934	0.120603	0.334209	0.156644	0	0.292794	0.39876	0.376913	0.465585	0.642341	0.49242	0.484382	0.395778	0.348758	0.454773	0.230762	0.743414	0.311875	0.416477	0.516265	0.398803	0.406538	0.798232	0.542014	0.694515	0.551068	0.338197	0.556515	0.218392	0.288767	0.2456	0.292333	0.287796	0.2632	0.345235
All_bray.csv	0.208061	0.259453	0.261215	0.275302	0.225293	0.214754	0.317178	0.383567	0.299491	0.565305	0.328477	0.205265	0.125623	0.122612	0.257611	0.378793	0.114495	0.178991	0.292794	0	0.249276	0.245475	0.310999	0.466706	0.316348	0.276037	0.185127	0.222159	0.276685	0.360171	0.579623	0.253903	0.289201	0.366715	0.353412	0.275462	0.624164	0.35897	0.524839	0.426137	0.194225	0.345586	0.228393	0.263185	0.291347	0.118394	0.155661	0.146934	0.14628
All_bray.csv	0.198303	0.309868	0.223318	0.274724	0.217449	0.28189	0.296803	0.44209	0.335598	0.648331	0.415321	0.294818	0.281129	0.286084	0.344163	0.470555	0.249842	0.31196	0.39876	0.249276	0	0.0992649	0.156827	0.335828	0.207357	0.33392	0.302978	0.214802	0.33322	0.368128	0.564542	0.223214	0.211048	0.280837	0.268781	0.273932	0.639008	0.373228	0.540494	0.466665	0.271617	0.41029	0.346103	0.380699	0.387143	0.264857	0.295644	0.288003	0.26339
All_bray.csv	0.231932	0.348168	0.23697	0.28279	0.226036	0.269378	0.294472	0.424465	0.324395	0.624604	0.370585	0.247065	0.232847	0.2365	0.29812	0.450751	0.242851	0.30422	0.376913	0.245475	0.0992649	0	0.148424	0.339085	0.171925	0.303479	0.265952	0.244538	0.317233	0.386113	0.552518	0.199527	0.21244	0.272196	0.25019	0.284305	0.619851	0.363083	0.524673	0.482893	0.231866	0.36012	0.303585	0.334661	0.333172	0.274341	0.293283	0.285446	0.235879
All_bray.csv	0.29361	0.403102	0.245093	0.280827	0.26199	0.304886	0.378612	0.413889	0.352469	0.556641	0.481948	0.299688	0.327176	0.323347	0.411328	0.523513	0.270014	0.366352	0.465585	0.310999	0.156827	0.148424	0	0.204924	0.103356	0.269228	0.303436	0.30254	0.33174	0.445259	0.473591	0.255083	0.22825	0.228435	0.24872	0.324825	0.521065	0.319572	0.438258	0.47128	0.360718	0.342169	0.393158	0.376261	0.402639	0.341921	0.340872	0.338283	0.306012
All_bray.csv	0.462721	0.59962	0.435055	0.46242	0.415676	0.462052	0.562615	0.496321	0.491308	0.446687	0.662081	0.478807	0.509417	0.494652	0.588748	0.717473	0.448545	0.547143	0.642341	0.466706	0.335828	0.339085	0.204924	0	0.18522	0.363159	0.434299	0.487925	0.429874	0.625284	0.345766	0.397614	0.392408	0.301852	0.3904	0.494278	0.491371	0.381346	0.385255	0.604932	0.528904	0.379403	0.55246	0.508661	0.542931	0.497389	0.495028	0.495772	0.469664
All_bray.csv	0.334205	0.433933	0.301406	0.341837	0.299207	0.326528	0.425391	0.420645	0.368793	0.526997	0.481057	0.319268	0.35535	0.327148	0.414589	0.559616	0.316459	0.409666	0.49242	0.316348	0.207357	0.171925	0.103356	0.18522	0	0.249824	0.286919	0.34348	0.343141	0.481427	0.455992	0.290026	0.24968	0.245914	0.298946	0.352872	0.530945	0.341696	0.441019	0.508859	0.344802	0.309303	0.386979	0.369937	0.401947	0.355453	0.36504	0.366971	0.322011
All_bray.csv	0.37486	0.452013	0.345853	0.327715	0.308186	0.351617	0.501979	0.422102	0.431907	0.421535	0.504205	0.269219	0.30465	0.288535	0.43385	0.569432	0.242905	0.381107	0.484382	0.276037	0.33392	0.303479	0.269228	0.363159	0.249824	0	0.176441	0.304699	0.220225	0.524079	0.465466	0.389992	0.327764	0.279162	0.359293	0.318593	0.487707	0.255516	0.395882	0.375787	0.326597	0.22273	0.372427	0.332502	0.388274	0.301333	0.272946	0.293015	0.226602
All_bray.csv	0.274359	0.330024	0.330431	0.324353	0.243306	0.274209	0.399235	0.371238	0.355507	0.532667	0.361557	0.269416	0.233093	0.205033	0.320482	0.470262	0.187215	0.296407	0.395778	0.185127	0.302978	0.265952	0.303436	0.434299	0.286919	0.176441	0	0.25349	0.259253	0.420984	0.552115	0.318517	0.343678	0.37036	0.40037	0.335264	0.593233	0.354238	0.496642	0.373471	0.232072	0.301105	0.247951	0.247559	0.290735	0.209222	0.194033	0.22054	0.184713
All_bray.csv	0.180669	0.234886	0.254584	0.283085	0.215101	0.225816	0.30591	0.422984	0.347934	0.603906	0.361021	0.283859	0.234538	0.262052	0.294205	0.412869	0.219217	0.248753	0.348758	0.222159	0.214802	0.244538	0.30254	0.487925	0.34348	0.304699	0.25349	0	0.23457	0.308292	0.614639	0.27392	0.245074	0.350397	0.311229	0.266149	0.661423	0.369519	0.54525	0.385181	0.220349	0.429307	0.317403	0.390225	0.396681	0.172818	0.210372	0.223164	0.213736
All_bray.csv	0.336823	0.408821	0.308723	0.308177	0.319575	0.366055	0.468069	0.499124	0.473313	0.520955	0.467319	0.248174	0.301888	0.313274	0.396499	0.542131	0.292973	0.343336	0.454773	0.276685	0.33322	0.317233	0.33174	0.429874	0.343141	0.220225	0.259253	0.23457	0	0.49263	0.540505	0.423616	0.353062	0.359652	0.37239	0.358713	0.604258	0.292459	0.489842	0.356943	0.308458	0.306745	0.376452	0.421716	0.453709	0.265422	0.265139	0.302497	0.237499
All_bray.csv	0.318564	0.285922	0.406981	0.462278	0.405757	0.313651	0.168805	0.302139	0.171568	0.780995	0.196436	0.452981	0.356387	0.342877	0.235806	0.230456	0.391688	0.238747	0.230762	0.360171	0.368128	0.386113	0.445259	0.625284	0.481427	0.524079	0.420984	0.308292	0.49263	0	0.775943	0.32502	0.405248	0.505059	0.453848	0.441104	0.819936	0.571589	0.716934	0.541685	0.399995	0.600747	0.296794	0.264068	0.253528	0.316909	0.311176	0.291889	0.413897
All_bray.csv	0.630416	0.738133	0.585689	0.576999	0.547571	0.584887	0.725197	0.497977	0.637444	0.323663	0.769815	0.58027	0.613489	0.588454	0.711206	0.810113	0.537335	0.644936	0.743414	0.579623	0.564542	0.552518	0.473591	0.345766	0.455992	0.465466	0.552115	0.614639	0.540505	0.775943	0	0.531342	0.5172	0.298104	0.4916	0.595011	0.544214	0.488786	0.471035	0.6789	0.626034	0.473875	0.671881	0.611693	0.645195	0.608381	0.601175	0.594033	0.56936
All_bray.csv	0.233693	0.287614	0.272922	0.308191	0.245374	0.143135	0.213597	0.328821	0.207068	0.580855	0.334019	0.340404	0.229834	0.212561	0.26489	0.381025	0.249954	0.246384	0.311875	0.253903	0.223214	0.199527	0.255083	0.397614	0.290026	0.389992	0.318517	0.27392	0.423616	0.32502	0.531342	0	0.154729	0.264922	0.149961	0.335481	0.663985	0.404178	0.533956	0.503395	0.301707	0.449058	0.273627	0.329187	0.31508	0.266767	0.244779	0.237339	0.302874
All_bray.csv	0.24662	0.348194	0.211823	0.269649	0.239222	0.218285	0.335747	0.424672	0.303743	0.555685	0.454362	0.281187	0.289757	0.291743	0.376482	0.507355	0.283053	0.362065	0.416477	0.289201	0.211048	0.21244	0.22825	0.392408	0.24968	0.327764	0.343678	0.245074	0.353062	0.405248	0.5172	0.154729	0	0.221685	0.118409	0.273882	0.627798	0.344398	0.503583	0.446589	0.279038	0.396769	0.374554	0.411044	0.401401	0.313091	0.322741	0.31737	0.304889
All_bray.csv	0.346225	0.453803	0.304539	0.320983	0.300437	0.327213	0.458632	0.362213	0.404454	0.386966	0.535786	0.331846	0.380291	0.37288	0.462233	0.588186	0.335745	0.430556	0.516265	0.366715	0.280837	0.272196	0.228435	0.301852	0.245914	0.279162	0.37036	0.350397	0.359652	0.505059	0.298104	0.264922	0.221685	0	0.209776	0.340858	0.562546	0.304688	0.433653	0.475252	0.387818	0.329151	0.449859	0.427348	0.453979	0.400269	0.397118	0.385323	0.365897
All_bray.csv	0.294453	0.393528	0.237696	0.266212	0.285727	0.192559	0.308314	0.405953	0.285549	0.533039	0.422272	0.290967	0.31731	0.339107	0.349264	0.477049	0.317691	0.34134	0.398803	0.353412	0.268781	0.25019	0.24872	0.3904	0.298946	0.359293	0.40037	0.311229	0.37239	0.453848	0.4916	0.149961	0.118409	0.209776	0	0.360998	0.652261	0.37886	0.51801	0.463219	0.359263	0.423874	0.386832	0.444111	0.402179	0.371393	0.367661	0.358814	0.341201
All_bray.csv	0.313498	0.391251	0.311096	0.335516	0.285982	0.336094	0.399228	0.476974	0.41729	0.57736	0.449105	0.308857	0.288553	0.289164	0.39246	0.490331	0.276433	0.328808	0.406538	0.275462	0.273932	0.284305	0.324825	0.494278	0.352872	0.318593	0.335264	0.266149	0.358713	0.441104	0.595011	0.335481	0.273882	0.340858	0.360998	0	0.46949	0.209483	0.378038	0.427322	0.250928	0.3437	0.34654	0.375563	0.390063	0.277179	0.32235	0.307761	0.29098
All_bray.csv	0.709665	0.792177	0.657673	0.640022	0.616185	0.647967	0.790483	0.680915	0.707561	0.497536	0.821304	0.637648	0.659572	0.627894	0.766725	0.862079	0.558526	0.681118	0.798232	0.624164	0.639008	0.619851	0.521065	0.491371	0.530945	0.487707	0.593233	0.661423	0.604258	0.819936	0.544214	0.663985	0.627798	0.562546	0.652261	0.46949	0	0.369532	0.216697	0.701489	0.673538	0.410545	0.688893	0.60379	0.671915	0.649676	0.630286	0.629033	0.602878
All_bray.csv	0.403317	0.492137	0.37814	0.36692	0.342828	0.380886	0.528627	0.485523	0.466503	0.466961	0.573092	0.346292	0.3924	0.372039	0.50895	0.617507	0.322809	0.423109	0.542014	0.35897	0.373228	0.363083	0.319572	0.381346	0.341696	0.255516	0.354238	0.369519	0.292459	0.571589	0.488786	0.404178	0.344398	0.304688	0.37886	0.209483	0.369532	0	0.251648	0.408764	0.399575	0.244223	0.453581	0.41961	0.476117	0.375601	0.353898	0.354791	0.332517
All_bray.csv	0.592245	0.66935	0.555526	0.534026	0.514443	0.519963	0.686615	0.550494	0.60168	0.427835	0.722906	0.531578	0.560246	0.532138	0.666386	0.756851	0.454707	0.579206	0.694515	0.524839	0.540494	0.524673	0.438258	0.385255	0.441019	0.395882	0.496642	0.54525	0.489842	0.716934	0.471035	0.533956	0.503583	0.433653	0.51801	0.378038	0.216697	0.251648	0	0.594106	0.573145	0.326048	0.598819	0.530118	0.590303	0.534056	0.520637	0.520778	0.490452
All_bray.csv	0.412963	0.465813	0.415322	0.416517	0.425756	0.457007	0.525443	0.58864	0.542669	0.662558	0.551566	0.401807	0.457901	0.459441	0.507082	0.583955	0.427678	0.466978	0.551068	0.426137	0.466665	0.482893	0.47128	0.604932	0.508859	0.375787	0.373471	0.385181	0.356943	0.541685	0.6789	0.503395	0.446589	0.475252	0.463219	0.427322	0.701489	0.408764	0.594106	0	0.444734	0.49837	0.496223	0.550602	0.567192	0.394255	0.408201	0.42664	0.399551
All_bray.csv	0.266965	0.351056	0.319966	0.339713	0.277512	0.302123	0.342574	0.482768	0.385385	0.63069	0.300367	0.181104	0.179235	0.168587	0.27012	0.42727	0.238313	0.289041	0.338197	0.194225	0.271617	0.231866	0.360718	0.528904	0.344802	0.326597	0.232072	0.220349	0.308458	0.399995	0.626034	0.301707	0.279038	0.387818	0.359263	0.250928	0.673538	0.399575	0.573145	0.444734	0	0.351717	0.186646	0.267894	0.25873	0.193737	0.257865	0.247347	0.213208
All_bray.csv	0.472045	0.551865	0.441025	0.422754	0.40781	0.412293	0.568234	0.469828	0.488931	0.444379	0.536043	0.291967	0.365917	0.331342	0.478211	0.627742	0.31728	0.447123	0.556515	0.345586	0.41029	0.36012	0.342169	0.379403	0.309303	0.22273	0.301105	0.429307	0.306745	0.600747	0.473875	0.449058	0.396769	0.329151	0.423874	0.3437	0.410545	0.244223	0.326048	0.49837	0.351717	0	0.402998	0.330942	0.40326	0.361399	0.36488	0.366135	0.304433
All_bray.csv	0.301397	0.315155	0.342692	0.356168	0.315674	0.251894	0.215091	0.343129	0.228803	0.648411	0.187695	0.273631	0.202005	0.181919	0.151063	0.305089	0.262198	0.161079	0.218392	0.228393	0.346103	0.303585	0.393158	0.55246	0.386979	0.372427	0.247951	0.317403	0.376452	0.296794	0.671881	0.273627	0.374554	0.449859	0.386832	0.34654	0.688893	0.453581	0.598819	0.496223	0.186646	0.402998	0	0.14888	0.146282	0.239696	0.228708	0.193592	0.251419
All_bray.csv	0.357757	0.395752	0.398178	0.399198	0.337998	0.324419	0.278106	0.251497	0.198113	0.607287	0.228418	0.32606	0.273432	0.221202	0.244455	0.351622	0.274057	0.244932	0.288767	0.263185	0.380699	0.334661	0.376261	0.508661	0.369937	0.332502	0.247559	0.390225	0.421716	0.264068	0.611693	0.329187	0.411044	0.427348	0.444111	0.375563	0.60379	0.41961	0.530118	0.550602	0.267894	0.330942	0.14888	0	0.0856283	0.296722	0.259518	0.230746	0.279619
All_bray.csv	0.377227	0.412747	0.416273	0.415045	0.365955	0.304724	0.229638	0.272389	0.15549	0.653053	0.194776	0.336612	0.265402	0.232515	0.205145	0.318239	0.304983	0.232898	0.2456	0.291347	0.387143	0.333172	0.402639	0.542931	0.401947	0.388274	0.290735	0.396681	0.453709	0.253528	0.645195	0.31508	0.401401	0.453979	0.402179	0.390063	0.671915	0.476117	0.590303	0.567192	0.25873	0.40326	0.146282	0.0856283	0	0.321438	0.289047	0.256381	0.308551
All_bray.csv	0.220158	0.240819	0.30306	0.320745	0.259117	0.207886	0.296355	0.399788	0.323318	0.571217	0.319497	0.24395	0.153895	0.152931	0.248682	0.364493	0.171444	0.190071	0.292333	0.118394	0.264857	0.274341	0.341921	0.497389	0.355453	0.301333	0.209222	0.172818	0.265422	0.316909	0.608381	0.266767	0.313091	0.400269	0.371393	0.277179	0.649676	0.375601	0.534056	0.394255	0.193737	0.361399	0.239696	0.296722	0.321438	0	0.101972	0.112578	0.15132
All_bray.csv	0.245179	0.252142	0.315647	0.321897	0.253719	0.208707	0.288596	0.351885	0.294239	0.543107	0.316227	0.26708	0.165845	0.141764	0.243087	0.363704	0.16651	0.185797	0.287796	0.155661	0.295644	0.293283	0.340872	0.495028	0.36504	0.272946	0.194033	0.210372	0.265139	0.311176	0.601175	0.244779	0.322741	0.397118	0.367661	0.32235	0.630286	0.353898	0.520637	0.408201	0.257865	0.36488	0.228708	0.259518	0.289047	0.101972	0	0.0622043	0.13516
All_bray.csv	0.238539	0.254542	0.306392	0.313938	0.247735	0.204729	0.257639	0.325797	0.256952	0.541979	0.287665	0.25135	0.158246	0.132597	0.215255	0.342396	0.153441	0.149971	0.2632	0.146934	0.288003	0.285446	0.338283	0.495772	0.366971	0.293015	0.22054	0.223164	0.302497	0.291889	0.594033	0.237339	0.31737	0.385323	0.358814	0.307761	0.629033	0.354791	0.520778	0.42664	0.247347	0.366135	0.193592	0.230746	0.256381	0.112578	0.0622043	0	0.139286
All_bray.csv	0.22574	0.294788	0.263761	0.257326	0.207446	0.24674	0.365061	0.379031	0.341829	0.505838	0.371227	0.198845	0.152726	0.164731	0.295102	0.439766	0.129437	0.245906	0.345235	0.14628	0.26339	0.235879	0.306012	0.469664	0.322011	0.226602	0.184713	0.213736	0.237499	0.413897	0.56936	0.302874	0.304889	0.365897	0.341201	0.29098	0.602878	0.332517	0.490452	0.399551	0.213208	0.304433	0.251419	0.279619	0.308551	0.15132	0.13516	0.139286	0
All_bray.csv	0.429934	0.371398	0.497907	0.536212	0.498962	0.353655	0.205895	0.297104	0.215929	0.868195	0.210273	0.559355	0.44176	0.444105	0.260723	0.238097	0.494019	0.310579	0.259317	0.474958	0.486492	0.484972	0.550509	0.734809	0.585549	0.638368	0.534846	0.45383	0.627019	0.158124	0.848584	0.383412	0.50023	0.595862	0.469971	0.55137	0.90604	0.686652	0.812417	0.645295	0.509437	0.705672	0.370855	0.352916	0.287164	0.448745	0.432265	0.408995	0.521588
All_bray.csv	0.276406	0.340847	0.297985	0.322544	0.243944	0.230884	0.393405	0.334603	0.339648	0.487317	0.458749	0.367562	0.302128	0.302216	0.392517	0.506908	0.231483	0.329747	0.440668	0.302356	0.2581	0.231354	0.218994	0.333585	0.240497	0.273873	0.267305	0.275975	0.35243	0.429432	0.472576	0.226647	0.264104	0.238686	0.259426	0.256862	0.488545	0.245821	0.370022	0.468682	0.345275	0.3204	0.35744	0.328168	0.368944	0.299357	0.26222	0.275137	0.243841
All_bray.csv	0.546648	0.619559	0.505481	0.507107	0.490449	0.513857	0.633261	0.414761	0.571886	0.422577	0.683264	0.546322	0.560965	0.544338	0.627361	0.725365	0.485891	0.582357	0.665548	0.540244	0.495691	0.477368	0.384183	0.362895	0.349667	0.419132	0.500116	0.540804	0.504755	0.653726	0.379704	0.49484	0.483849	0.311752	0.468111	0.438099	0.455197	0.365369	0.333681	0.606452	0.578352	0.366867	0.592348	0.53128	0.574303	0.5485	0.528594	0.532166	0.493288
All_bray.csv	0.354875	0.410123	0.381081	0.412861	0.344902	0.259718	0.193671	0.279022	0.157556	0.621529	0.274645	0.4379	0.335024	0.315747	0.265664	0.335901	0.33495	0.256449	0.26474	0.348877	0.302383	0.288987	0.295178	0.411079	0.320437	0.414793	0.38148	0.39655	0.496374	0.287071	0.583741	0.203691	0.319611	0.356417	0.301545	0.354162	0.623507	0.410437	0.520741	0.571627	0.405912	0.464166	0.278007	0.247795	0.212164	0.379848	0.340578	0.307688	0.378351
All_bray.csv	0.403664	0.483267	0.351896	0.332274	0.336957	0.377288	0.514443	0.481582	0.458213	0.473553	0.562401	0.349186	0.382568	0.373702	0.494124	0.611538	0.320759	0.432148	0.544177	0.360611	0.309155	0.300008	0.234086	0.324523	0.271187	0.251115	0.358558	0.339945	0.322696	0.54354	0.42855	0.360695	0.285308	0.238095	0.323197	0.288991	0.44858	0.232164	0.368585	0.469918	0.395256	0.267444	0.45187	0.399366	0.438753	0.37595	0.376498	0.371829	0.345882
All_bray.csv	0.541489	0.620387	0.500869	0.490099	0.47432	0.494195	0.625215	0.56098	0.56127	0.469384	0.668501	0.480739	0.502992	0.48622	0.606041	0.717671	0.440915	0.548946	0.650444	0.490293	0.45097	0.427052	0.33124	0.304016	0.363712	0.367945	0.471756	0.493902	0.463309	0.654664	0.450835	0.481648	0.431351	0.366853	0.456648	0.367209	0.325516	0.283111	0.273506	0.603693	0.522042	0.283972	0.562066	0.479976	0.532411	0.501869	0.480492	0.479566	0.459063
All_bray.csv	0.299782	0.389248	0.332977	0.339087	0.240686	0.290054	0.407727	0.417862	0.372755	0.520953	0.419326	0.250345	0.225495	0.205198	0.34464	0.488675	0.199393	0.311983	0.401849	0.20809	0.255976	0.20005	0.248032	0.390092	0.241728	0.227291	0.226897	0.250892	0.2839	0.457534	0.518918	0.307226	0.278805	0.324416	0.343923	0.267007	0.504587	0.288162	0.41457	0.437453	0.221214	0.260951	0.319337	0.306497	0.334439	0.219713	0.238983	0.235507	0.186403
All_bray.csv	0.268527	0.318044	0.334398	0.34781	0.267927	0.27042	0.344616	0.426823	0.352241	0.614373	0.340706	0.251821	0.189048	0.181312	0.273069	0.433827	0.229767	0.276284	0.335834	0.181478	0.287796	0.243476	0.35495	0.51055	0.338503	0.304285	0.213006	0.260002	0.316024	0.397247	0.585104	0.283758	0.3111	0.382312	0.388018	0.291336	0.650752	0.377666	0.544547	0.45509	0.193712	0.348467	0.254353	0.292833	0.290779	0.176872	0.211458	0.20584	0.205436
All_bray.csv	0.263869	0.29423	0.3129	0.313973	0.234929	0.208571	0.31953	0.359283	0.298025	0.563701	0.327322	0.254032	0.168387	0.142508	0.25537	0.410194	0.188076	0.248121	0.311079	0.191095	0.27218	0.195613	0.282128	0.446735	0.283863	0.248685	0.177167	0.268961	0.290255	0.385718	0.550262	0.227627	0.290272	0.341599	0.337286	0.294077	0.585492	0.317524	0.483552	0.447949	0.226877	0.311109	0.231993	0.242749	0.260522	0.181517	0.1582	0.172219	0.178759
All_bray.csv	0.382419	0.379232	0.44923	0.460824	0.414163	0.373665	0.250991	0.397744	0.303759	0.758872	0.190423	0.399552	0.321537	0.307491	0.239881	0.305123	0.397527	0.276992	0.247355	0.362739	0.446362	0.39652	0.511822	0.674332	0.504669	0.484263	0.356189	0.394209	0.456103	0.279126	0.756956	0.371996	0.462138	0.55208	0.494435	0.440647	0.800171	0.541549	0.707303	0.545589	0.303555	0.538002	0.22146	0.255107	0.243224	0.346341	0.318157	0.306886	0.373126
All_bray.csv	0.286379	0.304625	0.336889	0.342319	0.291952	0.250186	0.238822	0.346521	0.246319	0.630221	0.214703	0.283845	0.214184	0.189622	0.176396	0.32461	0.248382	0.175722	0.230616	0.227664	0.324762	0.285166	0.373937	0.534564	0.371025	0.31476	0.191465	0.307727	0.353589	0.332471	0.637775	0.270128	0.376348	0.436308	0.378327	0.35637	0.689879	0.42993	0.588308	0.461504	0.237842	0.392828	0.131865	0.213746	0.192864	0.227477	0.202606	0.188301	0.226327
All_bray.csv	0.352295	0.427148	0.321223	0.33398	0.367763	0.426288	0.47615	0.510541	0.488582	0.603802	0.576185	0.4522	0.476708	0.489432	0.522563	0.625967	0.436387	0.477107	0.548462	0.466575	0.390933	0.381156	0.375605	0.478524	0.429819	0.401061	0.386935	0.401727	0.355978	0.53476	0.633639	0.42224	0.397038	0.42259	0.400364	0.482434	0.67749	0.412639	0.573288	0.321074	0.510573	0.485273	0.522014	0.54836	0.56415	0.473636	0.432444	0.453495	0.397573
All_bray.csv	0.254386	0.325242	0.232802	0.259477	0.284203	0.330237	0.361978	0.467485	0.4069	0.610153	0.466342	0.333683	0.363783	0.375039	0.40729	0.521053	0.337877	0.372114	0.435817	0.33529	0.219916	0.246223	0.267546	0.443895	0.310789	0.323388	0.330189	0.257009	0.286199	0.420802	0.633186	0.320914	0.266671	0.35507	0.305316	0.348408	0.680182	0.37604	0.561971	0.378699	0.351832	0.448522	0.412664	0.462146	0.478174	0.321323	0.321303	0.343109	0.287407
All_bray.csv	0.321311	0.376718	0.295834	0.302609	0.350105	0.342464	0.372666	0.506581	0.421435	0.642461	0.464443	0.395818	0.409965	0.442444	0.419575	0.518462	0.400914	0.391505	0.435404	0.421924	0.302193	0.320282	0.349182	0.482708	0.405507	0.401463	0.41536	0.356446	0.322686	0.476761	0.680255	0.359438	0.364998	0.418304	0.317515	0.443619	0.708333	0.406262	0.5952	0.409378	0.43984	0.487591	0.445961	0.524449	0.502989	0.41089	0.391901	0.415385	0.361133
All_bray.csv	0.331259	0.351018	0.30173	0.317012	0.353378	0.33441	0.352012	0.512767	0.405929	0.687707	0.450296	0.401236	0.401285	0.440561	0.419783	0.484183	0.409836	0.397611	0.405156	0.438578	0.317055	0.330015	0.36056	0.552459	0.423101	0.412362	0.395412	0.35062	0.403644	0.440067	0.738704	0.350648	0.337448	0.45018	0.307506	0.397814	0.763495	0.460202	0.648487	0.389759	0.430371	0.557263	0.433373	0.534833	0.486928	0.425825	0.408816	0.430657	0.378821
All_bray.csv	0.326673	0.378157	0.303232	0.310752	0.313531	0.368563	0.456074	0.479948	0.464376	0.565082	0.420586	0.257587	0.327855	0.30083	0.38488	0.495702	0.285388	0.341874	0.421669	0.275428	0.31866	0.282005	0.314812	0.490153	0.310474	0.204834	0.224122	0.240086	0.206634	0.459239	0.57417	0.394668	0.319918	0.35838	0.369804	0.315734	0.621238	0.344998	0.508006	0.356663	0.269434	0.338124	0.360751	0.393771	0.424818	0.269436	0.293662	0.315018	0.246512
All_bray.csv	0.365526	0.443305	0.334416	0.312114	0.320439	0.40308	0.50247	0.470935	0.489416	0.501382	0.530916	0.349364	0.388076	0.389053	0.468998	0.578155	0.307623	0.381447	0.498932	0.344684	0.33659	0.342766	0.302699	0.422057	0.333825	0.180911	0.251221	0.302844	0.240239	0.521245	0.509874	0.42722	0.370937	0.302483	0.401718	0.327017	0.512833	0.298498	0.431128	0.321616	0.383088	0.326026	0.43077	0.428079	0.47328	0.336705	0.33356	0.351301	0.291929
All_bray.csv	0.287769	0.350058	0.319731	0.316881	0.251574	0.325365	0.39635	0.424806	0.404922	0.566468	0.413614	0.333168	0.280255	0.284501	0.362613	0.476363	0.247843	0.319206	0.378887	0.251664	0.264825	0.235282	0.30028	0.455849	0.305045	0.231259	0.222936	0.220926	0.28446	0.428264	0.569713	0.336734	0.328777	0.331857	0.389556	0.24815	0.56478	0.327111	0.475613	0.419882	0.25796	0.35077	0.331676	0.356108	0.380972	0.257441	0.271575	0.283824	0.214446
All_bray.csv	0.351094	0.405024	0.325289	0.301152	0.328685	0.396992	0.484013	0.48977	0.487108	0.583773	0.494213	0.351615	0.386838	0.38725	0.450688	0.54469	0.332894	0.39097	0.463591	0.345843	0.357945	0.352588	0.347581	0.49419	0.382555	0.258583	0.26318	0.298298	0.273749	0.49675	0.59772	0.424329	0.373078	0.372577	0.397992	0.363008	0.621633	0.372908	0.51199	0.238417	0.365049	0.403598	0.429866	0.452676	0.476921	0.335057	0.338117	0.359666	0.294405
All_bray.csv	0.524208	0.582259	0.480762	0.458754	0.441832	0.498049	0.623444	0.53011	0.569364	0.501829	0.658109	0.488513	0.512382	0.498082	0.600117	0.697747	0.417847	0.523032	0.624478	0.47738	0.465759	0.454056	0.384367	0.404337	0.393416	0.334912	0.41946	0.463662	0.394147	0.641777	0.455872	0.516673	0.467605	0.392915	0.494627	0.429004	0.507152	0.345655	0.439193	0.542548	0.528436	0.368961	0.554022	0.503663	0.554776	0.487912	0.463776	0.470889	0.433835
All_bray.csv	0.420428	0.496499	0.387626	0.376332	0.401124	0.49281	0.558516	0.531529	0.537627	0.600561	0.508799	0.332668	0.408066	0.389169	0.476972	0.613016	0.386355	0.445142	0.537732	0.387787	0.420819	0.40924	0.418623	0.513648	0.411616	0.378201	0.368653	0.435931	0.356161	0.589657	0.609419	0.510085	0.473876	0.448133	0.493667	0.451798	0.651293	0.453447	0.568926	0.517075	0.354194	0.378794	0.390949	0.399591	0.430926	0.418987	0.437245	0.429968	0.349441
All_bray.csv	0.402797	0.495617	0.358643	0.348581	0.355691	0.463671	0.530776	0.504694	0.503981	0.544341	0.540884	0.314711	0.341694	0.34813	0.466902	0.606787	0.337424	0.416483	0.494417	0.350932	0.361606	0.338784	0.348947	0.421112	0.36554	0.313339	0.366804	0.413343	0.301408	0.579712	0.535835	0.463553	0.416794	0.378721	0.446962	0.366824	0.528039	0.348036	0.479823	0.501342	0.375062	0.302032	0.415638	0.427743	0.446265	0.387061	0.404275	0.39264	0.302078
All_bray.csv	0.393542	0.458186	0.356159	0.343196	0.385205	0.445063	0.511662	0.5447	0.528166	0.570284	0.503165	0.307799	0.35772	0.362046	0.452418	0.558148	0.350369	0.400742	0.474706	0.335123	0.380883	0.396983	0.397783	0.479154	0.42703	0.356829	0.394701	0.338696	0.251439	0.535096	0.586788	0.480414	0.425726	0.422749	0.44637	0.415064	0.618094	0.37948	0.52609	0.471667	0.370763	0.357315	0.448334	0.484726	0.514186	0.341245	0.378963	0.388043	0.323472
All_bray.csv	0.450445	0.538319	0.413934	0.39482	0.408079	0.502807	0.574979	0.558749	0.561312	0.537644	0.551883	0.333957	0.412763	0.383901	0.488318	0.631562	0.368854	0.451914	0.555996	0.371037	0.399488	0.386748	0.402574	0.429405	0.397001	0.333113	0.364835	0.406093	0.293491	0.610074	0.528877	0.514881	0.464274	0.435327	0.494478	0.441653	0.553375	0.392518	0.474982	0.500826	0.385746	0.313548	0.455298	0.459238	0.491867	0.379634	0.430353	0.433489	0.337108
All_bray.csv	0.647722	0.728784	0.610369	0.58754	0.588786	0.679111	0.741398	0.646959	0.711212	0.463634	0.747653	0.568514	0.592619	0.577898	0.694082	0.786287	0.492279	0.614158	0.695251	0.529067	0.557448	0.552502	0.480104	0.403977	0.467569	0.428671	0.52602	0.612228	0.50016	0.775182	0.481349	0.683811	0.659388	0.539887	0.677969	0.503449	0.402065	0.43741	0.396501	0.678032	0.594151	0.414787	0.63254	0.586989	0.631588	0.551667	0.568648	0.566434	0.503054
All_bray.csv	0.289869	0.320931	0.336077	0.335553	0.315639	0.251782	0.289302	0.449647	0.349333	0.690287	0.275499	0.307984	0.238964	0.257869	0.232991	0.334332	0.276474	0.261469	0.256245	0.269153	0.33296	0.276505	0.398503	0.586175	0.404579	0.419258	0.313328	0.279733	0.389197	0.367595	0.723969	0.305223	0.342588	0.45688	0.335312	0.339329	0.75034	0.487806	0.642915	0.516007	0.245321	0.478887	0.258692	0.372944	0.317784	0.280859	0.312906	0.311959	0.270209
All_bray.csv	0.251562	0.296376	0.292211	0.289563	0.253158	0.293181	0.348094	0.416504	0.362017	0.624382	0.378909	0.312635	0.225972	0.236132	0.334315	0.413404	0.192907	0.285323	0.311587	0.221517	0.274262	0.274323	0.339651	0.516038	0.376422	0.344469	0.273896	0.261267	0.369034	0.375852	0.645329	0.301934	0.326196	0.400038	0.372405	0.290964	0.673715	0.415683	0.567377	0.488238	0.246694	0.431028	0.269995	0.336386	0.340875	0.245181	0.26631	0.257048	0.218454
All_bray.csv	0.47731	0.530173	0.437962	0.416125	0.430652	0.507675	0.576247	0.560935	0.576354	0.528658	0.551537	0.364876	0.421061	0.400125	0.508115	0.597636	0.365164	0.447943	0.516832	0.372819	0.414758	0.394418	0.408002	0.450742	0.411866	0.323001	0.387532	0.414459	0.306231	0.571586	0.566873	0.518694	0.459737	0.424081	0.495876	0.36972	0.563483	0.338074	0.45314	0.520815	0.384002	0.335588	0.457705	0.457874	0.49255	0.398035	0.431151	0.432364	0.347752
All_bray.csv	0.258926	0.323231	0.230506	0.264673	0.294274	0.313231	0.335295	0.488989	0.39722	0.635672	0.405151	0.286045	0.314987	0.329121	0.367026	0.469176	0.31292	0.347492	0.410441	0.282396	0.204543	0.212027	0.251712	0.443547	0.277057	0.340613	0.349802	0.233888	0.284308	0.371227	0.644499	0.286935	0.231841	0.348807	0.288809	0.318573	0.672881	0.405475	0.56735	0.428679	0.291086	0.425641	0.382929	0.43926	0.45012	0.282781	0.329719	0.340668	0.293021
All_bray.csv	0.516214	0.600757	0.467213	0.472691	0.466409	0.47833	0.643254	0.51917	0.568499	0.429802	0.730012	0.573113	0.589039	0.583788	0.659725	0.783703	0.508571	0.599068	0.701034	0.567728	0.499525	0.496503	0.435358	0.380454	0.450013	0.391366	0.444517	0.494813	0.431384	0.668814	0.425331	0.463136	0.43422	0.375839	0.425484	0.585343	0.564179	0.445203	0.461799	0.560203	0.625432	0.481985	0.640842	0.614658	0.643076	0.585361	0.526562	0.55721	0.517733
All_bray.csv	0.184395	0.218456	0.260054	0.297663	0.248865	0.231307	0.251369	0.435777	0.325171	0.681687	0.328365	0.331782	0.241879	0.254878	0.291507	0.374075	0.248356	0.272184	0.314307	0.227434	0.178365	0.18504	0.288281	0.480668	0.313614	0.398239	0.296292	0.213867	0.363722	0.276687	0.68487	0.207597	0.263286	0.386451	0.320044	0.319933	0.710269	0.448039	0.60698	0.477019	0.263026	0.478184	0.312809	0.377576	0.387217	0.220605	0.260458	0.267612	0.26644
All_bray.csv	0.315372	0.418616	0.284152	0.29307	0.29988	0.350059	0.418823	0.458356	0.420318	0.546562	0.477686	0.287285	0.364245	0.347588	0.40774	0.558594	0.315526	0.389024	0.491493	0.319164	0.222061	0.178045	0.203362	0.33659	0.216305	0.271407	0.295579	0.306272	0.256828	0.462191	0.52966	0.318635	0.28039	0.269523	0.307579	0.349275	0.574353	0.333927	0.468219	0.443365	0.340216	0.312784	0.396054	0.406488	0.426182	0.338419	0.351675	0.357632	0.296755
All_bray.csv	0.356818	0.44186	0.321884	0.329387	0.3132	0.340574	0.443111	0.41849	0.405718	0.519327	0.509991	0.342822	0.38955	0.373759	0.443494	0.575135	0.327408	0.415273	0.507031	0.364126	0.258742	0.215264	0.159016	0.275834	0.142353	0.236073	0.303378	0.358291	0.321546	0.497631	0.507005	0.312884	0.28629	0.266406	0.302655	0.357665	0.52826	0.309621	0.42873	0.46947	0.401357	0.337102	0.43002	0.413963	0.448946	0.386673	0.356167	0.371853	0.310691
All_bray.csv	0.273233	0.268982	0.348384	0.407028	0.327738	0.276181	0.276711	0.415038	0.32028	0.713241	0.327071	0.403105	0.294105	0.266836	0.283892	0.36591	0.334376	0.280686	0.285266	0.271631	0.328912	0.312971	0.413306	0.573588	0.411144	0.367245	0.253115	0.279368	0.379946	0.268843	0.726246	0.27185	0.325723	0.459225	0.403798	0.367108	0.760847	0.469301	0.655925	0.397394	0.309224	0.522857	0.282364	0.36332	0.350383	0.259249	0.24598	0.246146	0.316516
All_bray.csv	0.404483	0.395679	0.476044	0.526633	0.454962	0.395242	0.255492	0.339103	0.23401	0.781281	0.300129	0.489389	0.404355	0.383087	0.315169	0.350416	0.457728	0.339417	0.305167	0.408281	0.390175	0.376944	0.478289	0.622006	0.469381	0.522316	0.437611	0.405992	0.517573	0.190392	0.786349	0.362592	0.431703	0.547969	0.492632	0.459474	0.829729	0.573906	0.728181	0.582432	0.418318	0.603332	0.332424	0.31064	0.275609	0.390589	0.383569	0.362647	0.430697
All_bray.csv	0.252622	0.300846	0.311974	0.363508	0.294183	0.29576	0.375814	0.443234	0.394206	0.653915	0.393867	0.348373	0.306649	0.295537	0.346973	0.465599	0.285385	0.339985	0.384364	0.273179	0.291575	0.266992	0.364143	0.521711	0.349815	0.289641	0.197271	0.229096	0.300955	0.372705	0.668746	0.33446	0.327216	0.414121	0.383738	0.363057	0.701761	0.421158	0.588807	0.320262	0.284301	0.443079	0.337642	0.390765	0.406273	0.270707	0.285623	0.300766	0.246845
All_bray.csv	0.339205	0.345104	0.405977	0.457918	0.383374	0.339452	0.211756	0.350431	0.252193	0.704805	0.258305	0.417417	0.342062	0.302743	0.252997	0.32503	0.3721	0.269312	0.249477	0.328834	0.314957	0.295307	0.397333	0.544675	0.379433	0.381524	0.289771	0.324192	0.416192	0.233588	0.720273	0.290374	0.36091	0.471383	0.431887	0.399844	0.747347	0.485018	0.643997	0.479656	0.335233	0.507405	0.247751	0.273589	0.266712	0.318427	0.302307	0.289865	0.352807
All_bray.csv	0.433365	0.439936	0.443804	0.4504	0.457608	0.479462	0.511165	0.624132	0.557616	0.766079	0.467942	0.371619	0.460694	0.457954	0.452026	0.554022	0.496813	0.51299	0.516701	0.46106	0.462137	0.434491	0.501534	0.633254	0.486302	0.411813	0.366208	0.398258	0.358213	0.496942	0.761159	0.516661	0.459586	0.490797	0.475501	0.502807	0.824521	0.493789	0.703473	0.228137	0.405393	0.502236	0.470249	0.534747	0.539985	0.450882	0.452363	0.474353	0.434945
All_bray.csv	0.283496	0.33817	0.263449	0.300517	0.288496	0.198619	0.316847	0.400067	0.28511	0.574584	0.415999	0.350226	0.334184	0.353767	0.35346	0.459871	0.308564	0.323353	0.411851	0.348703	0.274672	0.287508	0.264661	0.403786	0.301415	0.37112	0.370544	0.278991	0.376479	0.415641	0.574498	0.229392	0.230265	0.321973	0.181192	0.373608	0.685897	0.422625	0.551674	0.485128	0.403681	0.455233	0.389884	0.44281	0.419708	0.361234	0.353047	0.360552	0.345203
All_bray.csv	0.305856	0.369132	0.310475	0.346538	0.340384	0.264937	0.318651	0.485192	0.367216	0.682847	0.297732	0.27054	0.291601	0.316841	0.258005	0.358036	0.333778	0.313101	0.317977	0.316923	0.312693	0.258985	0.341054	0.51873	0.350723	0.392093	0.325067	0.296914	0.355813	0.409126	0.673716	0.325968	0.322457	0.415833	0.288654	0.377334	0.727897	0.468121	0.627255	0.46832	0.288482	0.450587	0.313368	0.399591	0.36205	0.335488	0.346832	0.354392	0.314388
All_bray.csv	0.483349	0.540378	0.448585	0.448603	0.448262	0.404395	0.562739	0.542928	0.514642	0.462741	0.632311	0.477786	0.494844	0.513846	0.559659	0.680468	0.458332	0.520208	0.623094	0.526287	0.488789	0.472995	0.428305	0.394799	0.471031	0.45291	0.510015	0.430217	0.41156	0.604981	0.492793	0.422611	0.414529	0.40408	0.373387	0.527069	0.598556	0.412592	0.454014	0.553724	0.557888	0.490406	0.556503	0.580754	0.591429	0.520219	0.474015	0.485419	0.477
All_bray.csv	0.324219	0.309913	0.402417	0.446317	0.408804	0.260048	0.179947	0.434737	0.28213	0.770924	0.236115	0.43075	0.322678	0.324696	0.200185	0.211675	0.389017	0.248363	0.196316	0.34417	0.303385	0.302878	0.391045	0.568701	0.420678	0.512473	0.414207	0.338455	0.478021	0.278058	0.758676	0.259975	0.39421	0.507939	0.363838	0.464651	0.825171	0.58225	0.722246	0.543009	0.38657	0.589074	0.295312	0.392694	0.352026	0.318609	0.316347	0.300223	0.398179
All_bray.csv	0.470829	0.485482	0.446853	0.443256	0.483436	0.439713	0.511073	0.587469	0.537474	0.673253	0.566584	0.531398	0.539903	0.569082	0.516445	0.617321	0.515797	0.502675	0.556713	0.559222	0.517842	0.516286	0.516103	0.603128	0.563857	0.488454	0.469832	0.46712	0.440277	0.585645	0.725955	0.522233	0.513439	0.539817	0.449101	0.566638	0.750339	0.510068	0.645831	0.226405	0.582992	0.582651	0.554064	0.62751	0.598335	0.532595	0.505578	0.536013	0.496862
All_bray.csv	0.587314	0.651444	0.54991	0.539684	0.510337	0.578058	0.693242	0.612177	0.639424	0.526745	0.729211	0.564177	0.585259	0.563936	0.67532	0.767932	0.50978	0.598986	0.699162	0.572315	0.547629	0.543984	0.452278	0.434668	0.482029	0.445837	0.522556	0.554238	0.501664	0.71658	0.537585	0.589838	0.564597	0.503655	0.575541	0.414757	0.320163	0.327163	0.210872	0.605112	0.603321	0.434479	0.616171	0.561779	0.61847	0.574206	0.535734	0.539506	0.512137
All_bray.csv	0.343273	0.403184	0.383159	0.391882	0.342527	0.332715	0.389748	0.471306	0.423689	0.64939	0.41685	0.425139	0.363612	0.377533	0.370366	0.419534	0.329345	0.339581	0.362657	0.368225	0.37809	0.376379	0.409723	0.570809	0.450192	0.402192	0.372057	0.314983	0.412354	0.47259	0.648363	0.381534	0.418589	0.455522	0.398306	0.285355	0.615526	0.365303	0.489904	0.464771	0.367911	0.489803	0.384539	0.422673	0.418696	0.351524	0.350632	0.353031	0.320913
All_bray.csv	0.421921	0.435261	0.413734	0.414982	0.43579	0.418863	0.454426	0.575149	0.505765	0.736723	0.435911	0.428828	0.438728	0.47059	0.418512	0.344752	0.446402	0.418855	0.377832	0.461973	0.454805	0.442487	0.453869	0.622295	0.497855	0.413905	0.390502	0.386719	0.41218	0.49342	0.737307	0.481603	0.474528	0.51859	0.42345	0.434219	0.749214	0.487696	0.647679	0.38695	0.462453	0.567717	0.472126	0.543905	0.512924	0.428555	0.417772	0.448391	0.412408
All_bray.csv	0.497952	0.572195	0.471219	0.466257	0.476823	0.486637	0.559827	0.585836	0.556887	0.603983	0.595022	0.490094	0.502686	0.514791	0.54269	0.632616	0.463368	0.47115	0.571186	0.507621	0.509625	0.503209	0.469793	0.512756	0.513585	0.420648	0.464823	0.468453	0.404102	0.628193	0.593924	0.530888	0.530624	0.500741	0.481983	0.395747	0.541955	0.346265	0.411453	0.473257	0.529554	0.465295	0.515639	0.540557	0.542508	0.487133	0.469891	0.483691	0.445401
All_bray.csv	0.554487	0.491955	0.621712	0.628259	0.59521	0.473239	0.404647	0.577709	0.473951	0.906897	0.396851	0.633526	0.523487	0.51666	0.393546	0.266489	0.558217	0.410137	0.354938	0.542238	0.605487	0.598393	0.659842	0.831503	0.686555	0.7018	0.601038	0.561102	0.695947	0.452098	0.892808	0.499827	0.621964	0.702472	0.589158	0.623632	0.942429	0.747284	0.855304	0.700222	0.581834	0.755665	0.466784	0.539305	0.505125	0.523711	0.510991	0.488145	0.590853
All_bray.csv	0.868597	0.883955	0.84531	0.830489	0.840187	0.860602	0.907478	0.843432	0.886606	0.755631	0.910055	0.84651	0.839666	0.83657	0.885678	0.939477	0.799128	0.843861	0.885836	0.840095	0.867391	0.876506	0.850268	0.791204	0.844239	0.777116	0.823883	0.834305	0.791101	0.914243	0.785843	0.904835	0.900932	0.871424	0.895441	0.804271	0.706975	0.786533	0.730232	0.865862	0.864911	0.763655	0.848721	0.826556	0.861507	0.837089	0.829348	0.827255	0.791209
All_bray.csv	0.914294	0.932262	0.902619	0.904974	0.901259	0.916073	0.933105	0.912102	0.924914	0.854368	0.934272	0.884138	0.884412	0.89183	0.915426	0.947314	0.881116	0.892815	0.922581	0.893979	0.899774	0.912468	0.890007	0.847138	0.889873	0.866474	0.891988	0.881222	0.857349	0.9391	0.848748	0.935996	0.932823	0.912656	0.928535	0.904773	0.871789	0.892671	0.893175	0.915477	0.909469	0.878388	0.904717	0.903817	0.918354	0.893815	0.894272	0.893387	0.874867
All_bray.csv	0.92735	0.940779	0.904804	0.897642	0.916229	0.863126	0.864176	0.932756	0.889583	0.955317	0.863817	0.93932	0.921626	0.945726	0.855137	0.700443	0.908574	0.869097	0.782466	0.952512	0.922686	0.912409	0.906697	0.932321	0.939826	0.953362	0.950238	0.943404	0.928427	0.954432	0.934823	0.904935	0.950058	0.935775	0.848481	0.960013	0.970203	0.957365	0.971741	0.968199	0.963009	0.968563	0.909406	0.946006	0.901675	0.959984	0.944783	0.942929	0.930043
All_bray.csv	0.83269	0.851313	0.805464	0.787727	0.801846	0.84732	0.907248	0.839404	0.882508	0.725381	0.904404	0.834418	0.840144	0.842872	0.886238	0.925422	0.77812	0.827121	0.876159	0.817314	0.852248	0.868336	0.839962	0.790598	0.83119	0.775854	0.80285	0.801868	0.749772	0.89668	0.793199	0.901414	0.896561	0.86308	0.892059	0.809703	0.725319	0.776231	0.750319	0.835581	0.862044	0.798141	0.8445	0.846873	0.878081	0.807254	0.810506	0.817393	0.77211
All_bray.csv	0.948148	0.949505	0.946688	0.944692	0.948908	0.94015	0.957963	0.958076	0.957478	0.921088	0.95269	0.935306	0.933775	0.941204	0.952105	0.953615	0.932128	0.938958	0.950288	0.933161	0.946126	0.944917	0.936661	0.931265	0.944719	0.921952	0.940561	0.905066	0.908747	0.948636	0.923468	0.954845	0.945334	0.946443	0.945706	0.92655	0.894986	0.913024	0.918793	0.923671	0.934735	0.935237	0.940585	0.949406	0.955873	0.928199	0.93344	0.936356	0.928663
All_bray.csv	0.594707	0.592416	0.563663	0.543579	0.574053	0.542551	0.600493	0.656941	0.626451	0.671858	0.594805	0.576725	0.584166	0.603588	0.572489	0.556306	0.543521	0.539956	0.531455	0.602137	0.622069	0.622043	0.601345	0.638674	0.63941	0.57924	0.598444	0.555751	0.517156	0.64671	0.72539	0.638638	0.644421	0.640649	0.574371	0.558985	0.724945	0.546711	0.622935	0.611586	0.629809	0.605004	0.604401	0.658112	0.64041	0.584255	0.573831	0.581068	0.540058
All_bray.csv	0.761127	0.753975	0.733964	0.709765	0.738993	0.703699	0.754531	0.764829	0.767155	0.707931	0.755699	0.765755	0.759163	0.779731	0.733508	0.626951	0.715703	0.705305	0.668792	0.773842	0.786336	0.780095	0.76873	0.771375	0.804195	0.719194	0.729486	0.725164	0.6896	0.80565	0.794724	0.794403	0.815972	0.802712	0.742233	0.751813	0.730328	0.707235	0.728069	0.744561	0.803506	0.767256	0.747391	0.79122	0.77272	0.761872	0.722082	0.746672	0.691368
All_bray.csv	0.945732	0.942817	0.934706	0.929988	0.948933	0.886576	0.884088	0.951148	0.907015	0.97577	0.871862	0.936084	0.9259	0.947199	0.871968	0.765091	0.933876	0.891854	0.816371	0.959957	0.948224	0.933336	0.937998	0.959488	0.961908	0.971464	0.967208	0.956376	0.963991	0.94823	0.969039	0.917395	0.953052	0.95384	0.876094	0.955224	0.976006	0.964463	0.97145	0.970652	0.962991	0.971941	0.925815	0.954258	0.91262	0.965987	0.957343	0.955505	0.948357
All_bray.csv	0.45212	0.47116	0.382559	0.357168	0.405653	0.489524	0.604041	0.550405	0.570517	0.535438	0.644006	0.452918	0.497057	0.486172	0.589936	0.675642	0.423973	0.505765	0.613133	0.462522	0.49838	0.490673	0.451491	0.507106	0.487693	0.410313	0.444105	0.445425	0.376974	0.625214	0.571425	0.530594	0.474731	0.458274	0.490931	0.43734	0.542806	0.360731	0.439646	0.488316	0.521623	0.422481	0.538753	0.53359	0.569672	0.475894	0.45498	0.454239	0.406583
All_bray.csv	0.44661	0.477914	0.384789	0.388905	0.422937	0.38558	0.521387	0.479543	0.474795	0.521106	0.5987	0.4993	0.512916	0.52523	0.528163	0.651452	0.469535	0.505206	0.580684	0.535251	0.501032	0.490756	0.450196	0.465546	0.475083	0.475762	0.508543	0.485639	0.445668	0.609354	0.572124	0.430989	0.437405	0.427776	0.347604	0.557283	0.653767	0.455595	0.530339	0.548143	0.580173	0.495764	0.540838	0.574402	0.567906	0.530235	0.488592	0.499641	0.465146
All_bray.csv	0.632867	0.675573	0.579612	0.552735	0.560386	0.622277	0.751624	0.625086	0.67619	0.521106	0.782806	0.642657	0.656266	0.637418	0.732505	0.818222	0.577217	0.663835	0.75214	0.632181	0.642184	0.628943	0.566127	0.492994	0.546687	0.504359	0.573492	0.63084	0.572798	0.773673	0.50135	0.633382	0.60549	0.545359	0.622131	0.556462	0.500015	0.475599	0.400979	0.669952	0.672726	0.496873	0.679028	0.62267	0.669262	0.635141	0.611012	0.613322	0.571431
All_bray.csv	0.475606	0.492055	0.43486	0.405377	0.471311	0.461185	0.529902	0.593169	0.561833	0.607021	0.560497	0.485278	0.496296	0.525232	0.527881	0.621724	0.46838	0.491223	0.56188	0.518076	0.521748	0.519195	0.518404	0.565914	0.567048	0.521558	0.535683	0.463098	0.435108	0.603036	0.677056	0.526955	0.518678	0.541044	0.469062	0.491575	0.645734	0.473719	0.548421	0.52163	0.532952	0.542986	0.516268	0.598144	0.588222	0.492405	0.492393	0.501403	0.458966
All_bray.csv	0.74846	0.759178	0.703955	0.701114	0.711611	0.799135	0.868564	0.813715	0.844388	0.68698	0.878743	0.787993	0.794794	0.787003	0.852306	0.92327	0.728705	0.786313	0.855021	0.771474	0.798417	0.81373	0.784629	0.733574	0.779884	0.695273	0.736038	0.729355	0.669641	0.888033	0.740365	0.850119	0.840727	0.809236	0.837705	0.716582	0.620031	0.658569	0.629088	0.766417	0.805314	0.717799	0.798889	0.788874	0.821903	0.751561	0.726625	0.742583	0.690921
All_bray.csv	0.807532	0.809187	0.778749	0.777098	0.77044	0.818555	0.882063	0.834037	0.866983	0.717967	0.888159	0.814477	0.81774	0.815319	0.873136	0.911269	0.754041	0.805588	0.857774	0.798656	0.824255	0.839147	0.809258	0.767734	0.804715	0.705922	0.754537	0.756253	0.690017	0.879035	0.785849	0.871652	0.862923	0.836106	0.857686	0.741263	0.638523	0.675597	0.65252	0.777896	0.835967	0.747269	0.824083	0.808609	0.848757	0.788556	0.753225	0.778574	0.726279
All_bray.csv	0.686009	0.666635	0.623664	0.595283	0.660177	0.747822	0.808595	0.780842	0.801337	0.638392	0.819155	0.729236	0.746981	0.746488	0.797626	0.839397	0.676818	0.733878	0.784472	0.716713	0.751998	0.770483	0.745322	0.717611	0.750943	0.692757	0.713359	0.685705	0.628882	0.79388	0.724278	0.805139	0.779231	0.767937	0.781727	0.704431	0.647514	0.67373	0.657798	0.722011	0.75297	0.715439	0.757133	0.785417	0.808316	0.696726	0.707678	0.721448	0.667219
All_bray.csv	0.952699	0.95337	0.943367	0.934257	0.953954	0.88582	0.886353	0.949715	0.908059	0.965457	0.880803	0.946198	0.935148	0.952197	0.874628	0.748614	0.938317	0.899535	0.822986	0.965237	0.957196	0.940379	0.942675	0.964213	0.967988	0.976024	0.968467	0.965787	0.966204	0.957888	0.97296	0.928756	0.966311	0.9642	0.88709	0.964329	0.979968	0.969566	0.977503	0.972006	0.964974	0.972864	0.927333	0.955609	0.913934	0.968584	0.958696	0.957406	0.950969
All_bray.csv	0.850171	0.847762	0.838662	0.830378	0.827125	0.865035	0.919674	0.871354	0.904151	0.803166	0.923958	0.875986	0.875568	0.86556	0.912977	0.933051	0.810043	0.858378	0.896185	0.853357	0.887117	0.893144	0.88194	0.85384	0.880046	0.736383	0.736426	0.8215	0.772337	0.907546	0.870958	0.920396	0.915214	0.894906	0.910651	0.835746	0.734202	0.778524	0.743178	0.503233	0.885544	0.822746	0.871438	0.872583	0.898041	0.846634	0.807012	0.833102	0.789486
All_bray.csv	0.240088	0.279318	0.28059	0.314061	0.275128	0.297039	0.358692	0.452466	0.402723	0.649336	0.437285	0.384554	0.356565	0.369806	0.392918	0.488538	0.324125	0.360607	0.428363	0.33543	0.283682	0.309602	0.373382	0.554551	0.400692	0.35562	0.287454	0.20939	0.343713	0.37702	0.693799	0.338825	0.300417	0.416983	0.360092	0.350108	0.706845	0.42239	0.599062	0.337559	0.34693	0.511232	0.400902	0.46874	0.481751	0.307426	0.307102	0.334291	0.292404
All_bray.csv	0.303329	0.378796	0.278973	0.29313	0.304477	0.357051	0.446858	0.455016	0.448378	0.580993	0.510585	0.378439	0.394728	0.398065	0.453415	0.553403	0.345079	0.406453	0.499003	0.364708	0.328702	0.324129	0.318042	0.48481	0.353994	0.29505	0.279274	0.294474	0.318733	0.449575	0.614557	0.371647	0.304583	0.373032	0.360231	0.388123	0.646339	0.395594	0.547115	0.356175	0.405811	0.447777	0.456009	0.47242	0.48995	0.359254	0.330965	0.364984	0.321193
All_bray.csv	0.213168	0.270277	0.261502	0.292427	0.249069	0.276256	0.357769	0.422667	0.385894	0.620719	0.41413	0.366162	0.315766	0.329498	0.365875	0.466048	0.285319	0.325405	0.410082	0.291265	0.278671	0.280703	0.344832	0.52239	0.374199	0.32349	0.263653	0.211248	0.304624	0.369289	0.659487	0.315231	0.294336	0.3949	0.352441	0.359177	0.687321	0.410013	0.57558	0.36334	0.327575	0.477195	0.37376	0.426544	0.443572	0.280667	0.267984	0.293451	0.245418
All_bray.csv	0.309349	0.372919	0.279589	0.290561	0.319882	0.353315	0.442109	0.477879	0.452727	0.578053	0.502144	0.346794	0.390058	0.402158	0.447966	0.555469	0.364502	0.410381	0.495039	0.365972	0.338538	0.324332	0.333796	0.467254	0.369674	0.296526	0.326682	0.299509	0.241756	0.459765	0.619811	0.386946	0.306701	0.351941	0.336254	0.409949	0.645902	0.356228	0.534904	0.341735	0.413179	0.421412	0.450151	0.487013	0.505748	0.363974	0.33475	0.368558	0.312626
All_bray.csv	0.545186	0.57915	0.52151	0.49512	0.527872	0.59945	0.679388	0.672169	0.678676	0.606495	0.711462	0.604732	0.628809	0.63566	0.671221	0.768043	0.583091	0.628029	0.698967	0.608593	0.61434	0.628355	0.623326	0.619947	0.644641	0.511748	0.49882	0.530293	0.461188	0.709948	0.653715	0.648651	0.608797	0.622106	0.617893	0.619621	0.666533	0.54488	0.588612	0.464754	0.64492	0.618612	0.649443	0.690338	0.712774	0.577815	0.549191	0.585748	0.540011
All_bray.csv	0.308298	0.29606	0.370837	0.379959	0.311226	0.308762	0.315994	0.414147	0.346646	0.665753	0.260975	0.329526	0.266952	0.227149	0.259096	0.368532	0.292486	0.248731	0.288989	0.247399	0.318015	0.282113	0.393404	0.557838	0.380407	0.35343	0.243477	0.269505	0.358249	0.320289	0.670052	0.296724	0.368406	0.423885	0.428162	0.321961	0.682429	0.425029	0.583731	0.502011	0.212825	0.401008	0.19978	0.258547	0.267862	0.253829	0.234763	0.225421	0.271393
All_bray.csv	0.469074	0.539587	0.443015	0.415741	0.425238	0.508093	0.578338	0.545214	0.577615	0.533998	0.524276	0.359523	0.44544	0.423277	0.507734	0.622049	0.395319	0.464432	0.555264	0.413044	0.398272	0.363213	0.351595	0.419184	0.336333	0.281565	0.319469	0.39553	0.279636	0.589332	0.539706	0.522117	0.478421	0.398974	0.504289	0.41292	0.524726	0.339479	0.436805	0.484578	0.347119	0.300475	0.425644	0.414774	0.446535	0.400972	0.411358	0.435653	0.359002
All_bray.csv	0.277103	0.260687	0.353874	0.358877	0.305576	0.284225	0.329389	0.441188	0.368372	0.678862	0.261171	0.313955	0.256403	0.21856	0.264275	0.370629	0.279199	0.259426	0.304908	0.227165	0.3139	0.289467	0.398575	0.571896	0.383738	0.376241	0.243862	0.248469	0.352896	0.31409	0.67956	0.289357	0.359741	0.432948	0.422877	0.333406	0.711358	0.444195	0.604581	0.499215	0.194253	0.425802	0.210784	0.263239	0.275606	0.223233	0.234434	0.242784	0.280818
All_bray.csv	0.288972	0.33283	0.359449	0.349503	0.296407	0.331864	0.399297	0.44726	0.423338	0.610112	0.332719	0.299625	0.269409	0.264247	0.329375	0.444722	0.247494	0.304847	0.369869	0.24426	0.283159	0.246383	0.346691	0.513039	0.334963	0.288518	0.205096	0.233331	0.29372	0.40837	0.622321	0.352651	0.368613	0.395418	0.42863	0.302383	0.607838	0.368016	0.514699	0.469108	0.202348	0.347049	0.280258	0.300506	0.337928	0.252284	0.267443	0.282489	0.225575
All_bray.csv	0.303454	0.330269	0.37027	0.361461	0.306295	0.330554	0.398726	0.433687	0.423729	0.602546	0.33549	0.315013	0.2728	0.263214	0.332555	0.439422	0.26086	0.29861	0.376144	0.25166	0.301851	0.263176	0.346711	0.506168	0.333109	0.296344	0.198213	0.247944	0.311713	0.40073	0.606731	0.348543	0.383093	0.391074	0.439396	0.30991	0.616942	0.387987	0.52076	0.481992	0.210539	0.355807	0.265366	0.286053	0.321943	0.245029	0.269282	0.279106	0.247509
All_bray.csv	0.448018	0.453187	0.439811	0.419613	0.449255	0.489438	0.553899	0.589424	0.579006	0.66047	0.489232	0.352605	0.433954	0.421182	0.474106	0.541387	0.434384	0.468682	0.510265	0.418195	0.48175	0.457186	0.501718	0.628893	0.485606	0.384849	0.396204	0.374054	0.29791	0.523103	0.725334	0.545402	0.49452	0.514287	0.510771	0.482875	0.738462	0.456719	0.618486	0.444636	0.403672	0.433819	0.47059	0.520742	0.548238	0.394399	0.408694	0.443134	0.36932
All_bray.csv	0.369714	0.413889	0.419088	0.419477	0.366862	0.410902	0.467894	0.471525	0.479481	0.610019	0.403755	0.358803	0.332148	0.321501	0.394883	0.497021	0.302082	0.360489	0.433085	0.305515	0.351668	0.315572	0.378894	0.516467	0.360599	0.35349	0.274402	0.335314	0.383102	0.471768	0.615795	0.422808	0.452534	0.451676	0.502771	0.384261	0.630776	0.454549	0.544764	0.529647	0.281285	0.370379	0.33392	0.337874	0.367695	0.304277	0.341396	0.351272	0.300558
All_bray.csv	0.417086	0.402117	0.472977	0.46954	0.441286	0.419569	0.312226	0.338208	0.283165	0.738369	0.222655	0.43152	0.371869	0.33575	0.291389	0.310089	0.396185	0.287829	0.287398	0.372504	0.460498	0.425296	0.507465	0.669505	0.504468	0.495405	0.373048	0.41199	0.493002	0.210715	0.761387	0.414428	0.511507	0.563469	0.544349	0.464644	0.781826	0.576458	0.688266	0.60216	0.344256	0.532283	0.258552	0.204605	0.203051	0.363021	0.352949	0.338496	0.388872
All_bray.csv	0.64572	0.719317	0.609324	0.59073	0.595496	0.713371	0.774194	0.681164	0.75261	0.527574	0.780846	0.627718	0.645597	0.643944	0.744975	0.823114	0.558894	0.652474	0.749637	0.614535	0.603738	0.597025	0.554389	0.516322	0.564372	0.508536	0.586214	0.611308	0.53902	0.788339	0.524321	0.715333	0.696855	0.580041	0.716179	0.567964	0.431121	0.528357	0.481987	0.694718	0.658696	0.500268	0.702301	0.662789	0.702903	0.614771	0.627667	0.63667	0.572344
All_bray.csv	0.297362	0.252488	0.377558	0.384002	0.332083	0.345436	0.391421	0.497928	0.43867	0.737331	0.31068	0.362715	0.302685	0.303764	0.331949	0.405831	0.357943	0.356449	0.366728	0.310723	0.410687	0.374316	0.496479	0.667271	0.471248	0.450114	0.298443	0.299332	0.407595	0.363734	0.793008	0.397615	0.435962	0.53307	0.494372	0.41008	0.800945	0.513639	0.684775	0.504389	0.252242	0.506468	0.271671	0.357881	0.362195	0.289658	0.317123	0.331728	0.311512
All_bray.csv	0.470015	0.518507	0.429479	0.404073	0.428724	0.491432	0.565219	0.53262	0.557375	0.531794	0.569236	0.407136	0.437236	0.432786	0.527354	0.591772	0.369374	0.444081	0.512451	0.403595	0.417152	0.414517	0.385796	0.450619	0.424723	0.319311	0.39295	0.404289	0.325298	0.553003	0.570946	0.511856	0.466306	0.410742	0.48918	0.346128	0.53273	0.326244	0.43775	0.515522	0.425197	0.321395	0.467982	0.447623	0.503691	0.400204	0.418833	0.421431	0.3589
All_bray.csv	0.33662	0.357159	0.379488	0.390616	0.349857	0.353901	0.39216	0.500557	0.43331	0.720193	0.349248	0.332383	0.301656	0.306877	0.333777	0.447736	0.349373	0.376962	0.36396	0.318287	0.366358	0.330365	0.446761	0.616747	0.433336	0.450674	0.3328	0.315113	0.426683	0.399519	0.755647	0.38556	0.377045	0.494124	0.436436	0.37776	0.778649	0.528489	0.67662	0.535006	0.207528	0.492271	0.268562	0.362321	0.345993	0.330316	0.362077	0.362182	0.312044
All_bray.csv	0.380215	0.419843	0.345287	0.313606	0.36743	0.391508	0.452158	0.50194	0.471653	0.60354	0.453298	0.334155	0.33954	0.364765	0.414576	0.494865	0.329089	0.375513	0.412158	0.36268	0.392111	0.359358	0.39691	0.543011	0.4402	0.339002	0.375109	0.329949	0.289648	0.48497	0.665628	0.417359	0.397912	0.419133	0.379176	0.370684	0.658217	0.379992	0.541935	0.446799	0.362061	0.414995	0.38065	0.445068	0.441625	0.368721	0.356398	0.36502	0.290767
All_bray.csv	0.325331	0.333069	0.378879	0.373733	0.357551	0.319113	0.383762	0.443425	0.412518	0.65153	0.347897	0.33244	0.252182	0.250284	0.321167	0.389555	0.25367	0.285238	0.343685	0.251111	0.367169	0.322652	0.422132	0.597633	0.420847	0.388791	0.286362	0.296253	0.365676	0.381186	0.708081	0.358201	0.419592	0.495796	0.439207	0.370251	0.707119	0.477261	0.6053	0.504911	0.286662	0.451757	0.293679	0.356949	0.378193	0.254201	0.279475	0.285582	0.256143
All_bray.csv	0.326196	0.348323	0.364505	0.352097	0.325921	0.285214	0.348479	0.42945	0.364183	0.628055	0.320271	0.329629	0.245639	0.24769	0.28846	0.37753	0.246538	0.263043	0.302551	0.260102	0.356255	0.294991	0.398984	0.569163	0.401741	0.347756	0.266393	0.3054	0.37064	0.396463	0.675102	0.323967	0.391965	0.45468	0.384516	0.311127	0.64716	0.422604	0.550358	0.508511	0.263335	0.394207	0.256878	0.30953	0.303093	0.267886	0.293629	0.288447	0.241948
All_bray.csv	0.287272	0.272856	0.332952	0.357687	0.338871	0.255568	0.128704	0.3148	0.194911	0.700192	0.224218	0.432783	0.32056	0.320734	0.223188	0.266667	0.335846	0.195974	0.212842	0.333379	0.281145	0.300066	0.37222	0.557005	0.418152	0.495115	0.400388	0.319207	0.47235	0.197313	0.720187	0.22951	0.353542	0.45765	0.356877	0.412367	0.761622	0.516824	0.65741	0.553803	0.396218	0.570375	0.251229	0.303952	0.291687	0.324125	0.310125	0.279988	0.36319
All_bray.csv	0.162517	0.239876	0.216417	0.241055	0.200736	0.192654	0.273357	0.356343	0.301794	0.588293	0.371171	0.331367	0.242875	0.269911	0.30163	0.416262	0.1927	0.238017	0.349652	0.23202	0.195936	0.190899	0.247594	0.45137	0.308586	0.34367	0.260521	0.17807	0.317372	0.326128	0.58649	0.196723	0.232389	0.319576	0.265636	0.292285	0.637793	0.38289	0.524966	0.442687	0.293836	0.440888	0.311829	0.356204	0.366776	0.232498	0.241746	0.244445	0.226257
All_bray.csv	0.274869	0.357448	0.283363	0.298631	0.275958	0.247792	0.299536	0.421691	0.338207	0.620412	0.38924	0.377269	0.328057	0.358558	0.326247	0.404524	0.286842	0.308822	0.335656	0.329667	0.215762	0.226764	0.279419	0.458582	0.329078	0.388351	0.349119	0.268269	0.361982	0.417614	0.629243	0.264195	0.302982	0.390853	0.275392	0.376185	0.676536	0.442829	0.573439	0.484538	0.368278	0.482343	0.383946	0.438405	0.408563	0.337653	0.324512	0.33499	0.30284
All_bray.csv	0.316884	0.398126	0.28624	0.280502	0.273844	0.334927	0.442964	0.431447	0.433244	0.514784	0.51985	0.340169	0.381078	0.37671	0.447317	0.562512	0.296211	0.386885	0.494485	0.351209	0.262089	0.25811	0.211229	0.353994	0.254196	0.243208	0.299747	0.274566	0.282793	0.460367	0.493784	0.342931	0.286386	0.25059	0.310728	0.324011	0.537799	0.289646	0.436534	0.42946	0.396972	0.364503	0.448667	0.438875	0.462428	0.352151	0.313085	0.345241	0.308787
All_bray.csv	0.387239	0.477189	0.360822	0.377921	0.37258	0.419084	0.468166	0.471097	0.47415	0.546792	0.543956	0.397691	0.431204	0.431642	0.474136	0.595186	0.378496	0.439383	0.524117	0.392475	0.271262	0.272749	0.269194	0.37201	0.279272	0.228927	0.310258	0.335366	0.270523	0.501709	0.557675	0.404648	0.365407	0.323561	0.397133	0.331027	0.512156	0.326804	0.438963	0.419676	0.4191	0.346204	0.456729	0.457035	0.495096	0.386852	0.389552	0.416834	0.349556
All_bray.csv	0.287559	0.291756	0.358907	0.417852	0.347909	0.289158	0.23566	0.419279	0.293559	0.720939	0.335444	0.426064	0.314324	0.288166	0.296091	0.356024	0.3418	0.269376	0.294418	0.300713	0.274508	0.285649	0.357753	0.517616	0.386371	0.454953	0.371023	0.285849	0.455638	0.246239	0.716573	0.230792	0.299482	0.443494	0.38507	0.329524	0.747524	0.485674	0.650669	0.518068	0.325687	0.536644	0.286134	0.365175	0.34845	0.275777	0.292187	0.257348	0.363068
All_bray.csv	0.25566	0.322353	0.307395	0.343129	0.271074	0.27159	0.353383	0.384838	0.362526	0.557916	0.410579	0.365285	0.287382	0.290773	0.341372	0.458932	0.247072	0.300723	0.393523	0.244917	0.25349	0.231126	0.278753	0.413485	0.277229	0.23057	0.200061	0.22486	0.282992	0.367185	0.553423	0.287874	0.304952	0.330171	0.367142	0.300946	0.553339	0.357336	0.477416	0.434185	0.311828	0.377418	0.333905	0.352383	0.380609	0.246615	0.250461	0.275626	0.241992
All_bray.csv	0.23335	0.284847	0.268545	0.320253	0.250115	0.288158	0.348328	0.434352	0.389547	0.632089	0.384394	0.329986	0.296547	0.307894	0.348389	0.439398	0.271099	0.318991	0.371857	0.275216	0.206715	0.195124	0.272631	0.45079	0.295133	0.272599	0.256494	0.173616	0.250439	0.336211	0.607556	0.305321	0.282833	0.349682	0.335342	0.286056	0.616382	0.376042	0.537516	0.44045	0.281636	0.393873	0.356635	0.379966	0.408392	0.262773	0.260899	0.297284	0.244396
All_bray.csv	0.318983	0.413655	0.2863	0.307257	0.301721	0.349526	0.421822	0.44164	0.420689	0.540211	0.486891	0.322927	0.357696	0.359628	0.411023	0.550701	0.309282	0.381717	0.464363	0.318725	0.256437	0.239986	0.241642	0.375423	0.250857	0.188627	0.255377	0.284996	0.254236	0.463433	0.531724	0.3552	0.288605	0.291132	0.32857	0.303462	0.521101	0.319265	0.446393	0.402312	0.351491	0.341589	0.399701	0.408042	0.436792	0.33426	0.332212	0.348408	0.277256
All_bray.csv	0.994979	0.996541	0.996735	0.995557	0.997385	0.996108	0.996502	0.99646	0.996797	0.984676	0.997588	0.996435	0.996411	0.996883	0.997156	0.997515	0.994366	0.996472	0.996533	0.996015	0.99531	0.997209	0.996848	0.995686	0.99688	0.994962	0.996263	0.994707	0.994873	0.997407	0.993885	0.996813	0.996744	0.995647	0.995007	0.996774	0.995147	0.995893	0.994988	0.996678	0.997116	0.996244	0.997309	0.997871	0.997402	0.994978	0.99561	0.995762	0.994601
All_bray.csv	0.667735	0.702388	0.623719	0.613489	0.615774	0.569774	0.714449	0.515263	0.633736	0.422959	0.75109	0.653431	0.654399	0.668989	0.696575	0.808137	0.613545	0.656144	0.736054	0.686037	0.668672	0.644219	0.57883	0.511724	0.585539	0.528204	0.587302	0.639124	0.562462	0.788662	0.345508	0.594922	0.619637	0.454911	0.527148	0.705889	0.630914	0.588724	0.594809	0.692468	0.748527	0.621543	0.679105	0.688247	0.690759	0.696375	0.62439	0.649353	0.616207
All_bray.csv	0.297645	0.35746	0.321891	0.358319	0.300815	0.215635	0.340903	0.392756	0.319381	0.578837	0.405807	0.356593	0.315819	0.334558	0.345424	0.445361	0.296526	0.313267	0.396371	0.330523	0.30274	0.261774	0.295302	0.429191	0.313008	0.285058	0.262186	0.262473	0.330199	0.406117	0.586732	0.257425	0.271636	0.345866	0.252359	0.372958	0.658899	0.386378	0.53326	0.409	0.3627	0.426173	0.363059	0.408567	0.401952	0.321116	0.290582	0.320122	0.288525
All_bray.csv	0.304047	0.330633	0.36651	0.383825	0.313608	0.248385	0.375138	0.361303	0.357631	0.525719	0.367068	0.327944	0.273493	0.27179	0.311826	0.440978	0.287269	0.324514	0.398853	0.291275	0.339359	0.278132	0.33373	0.439001	0.310392	0.315644	0.250162	0.257999	0.332934	0.38624	0.524049	0.256858	0.315154	0.303589	0.304314	0.394092	0.668527	0.419358	0.540714	0.472755	0.322277	0.404975	0.329586	0.357822	0.379864	0.286257	0.266785	0.288581	0.277418
All_bray.csv	0.539609	0.6061	0.51078	0.506289	0.522427	0.569875	0.644388	0.638324	0.635538	0.594606	0.684074	0.53211	0.545656	0.557572	0.626314	0.723014	0.507703	0.546064	0.653923	0.558839	0.554978	0.554787	0.526633	0.522131	0.575857	0.490133	0.525289	0.505616	0.437642	0.684048	0.569072	0.592643	0.588321	0.562226	0.570643	0.45883	0.516875	0.409574	0.412005	0.541163	0.58733	0.511949	0.589706	0.597663	0.623701	0.541936	0.507764	0.523747	0.48495
All_bray.csv	0.334942	0.354058	0.373068	0.378822	0.351067	0.320031	0.379857	0.494988	0.41813	0.697064	0.396754	0.425246	0.368593	0.4013	0.356865	0.315023	0.359552	0.347225	0.329915	0.387649	0.381236	0.384803	0.42826	0.600314	0.477114	0.451659	0.394326	0.292833	0.428629	0.442542	0.696147	0.388462	0.416787	0.48382	0.384942	0.401942	0.733439	0.482022	0.632028	0.482501	0.40103	0.565532	0.406703	0.483619	0.452845	0.36567	0.36757	0.377588	0.349597
All_bray.csv	0.381591	0.421594	0.359564	0.361563	0.39492	0.348644	0.405163	0.534771	0.450967	0.697388	0.435197	0.416673	0.41855	0.455318	0.381931	0.35143	0.411087	0.392462	0.359656	0.439634	0.412643	0.416364	0.418345	0.595463	0.472266	0.462014	0.459863	0.343599	0.417404	0.487129	0.688694	0.421036	0.40919	0.469487	0.358039	0.430221	0.750054	0.499077	0.640255	0.481997	0.443249	0.558483	0.451357	0.527632	0.496331	0.408345	0.425698	0.431498	0.416629
All_bray.csv	0.937777	0.938928	0.925405	0.916287	0.9393	0.869534	0.872457	0.934899	0.894253	0.943477	0.869391	0.929582	0.91478	0.932916	0.861079	0.738234	0.921587	0.881706	0.808272	0.9464	0.945127	0.927887	0.927233	0.951363	0.957434	0.958506	0.953332	0.951269	0.948599	0.946336	0.962261	0.920789	0.959729	0.953848	0.879232	0.947024	0.965156	0.951742	0.96165	0.957791	0.953105	0.954698	0.914358	0.94115	0.901937	0.952404	0.941816	0.940778	0.93152
All_bray.csv	0.965983	0.965893	0.956844	0.947689	0.966562	0.90237	0.899234	0.962156	0.920759	0.991716	0.893494	0.961695	0.94797	0.96633	0.887218	0.760476	0.954776	0.913609	0.836312	0.979771	0.972931	0.955497	0.961294	0.982547	0.982888	0.989566	0.982653	0.983541	0.984739	0.972149	0.987055	0.940591	0.979404	0.977458	0.901012	0.979063	0.997652	0.986899	0.992509	0.989158	0.978283	0.985876	0.939198	0.965921	0.924123	0.982555	0.972019	0.970549	0.963812
All_bray.csv	0.952499	0.952152	0.941768	0.931146	0.954089	0.879055	0.877417	0.950867	0.90475	0.945791	0.870215	0.946378	0.931929	0.953307	0.863209	0.720294	0.940505	0.894088	0.806611	0.970763	0.959238	0.940798	0.943294	0.967244	0.972712	0.982723	0.973555	0.972675	0.972241	0.962272	0.976676	0.924319	0.967258	0.966315	0.875205	0.970188	0.98955	0.975725	0.983467	0.979179	0.968878	0.977809	0.926237	0.957279	0.911096	0.972258	0.960461	0.959084	0.951755
All_bray.csv	0.938939	0.937817	0.930433	0.923371	0.93915	0.885372	0.884122	0.940991	0.90404	0.960697	0.881724	0.944234	0.926981	0.947653	0.876396	0.784205	0.944513	0.907846	0.835117	0.964609	0.94513	0.931704	0.934027	0.952312	0.956273	0.961301	0.955309	0.950895	0.955172	0.945487	0.966332	0.922029	0.9527	0.949706	0.887545	0.957489	0.980363	0.96557	0.976534	0.97068	0.956896	0.968857	0.920179	0.944683	0.909831	0.957261	0.945377	0.945563	0.943582
All_bray.csv	0.340186	0.382987	0.30359	0.28405	0.320104	0.355894	0.448787	0.457195	0.449392	0.591926	0.486105	0.339874	0.359247	0.385802	0.438104	0.53041	0.319509	0.375694	0.472831	0.370459	0.367161	0.344686	0.332752	0.511002	0.393102	0.345502	0.347648	0.307985	0.320788	0.477922	0.610569	0.395926	0.362714	0.396758	0.363256	0.366605	0.641845	0.386988	0.536753	0.423039	0.417164	0.456346	0.412649	0.456816	0.47291	0.365704	0.336857	0.351606	0.296239
All_bray.csv	0.259458	0.252852	0.318458	0.355825	0.323243	0.186848	0.21144	0.410643	0.280528	0.701147	0.25007	0.361785	0.258163	0.265063	0.205872	0.307044	0.299536	0.231354	0.267129	0.273234	0.297326	0.2688	0.36232	0.543765	0.378019	0.428012	0.327124	0.276647	0.38067	0.307924	0.714137	0.237363	0.34396	0.453124	0.315309	0.384961	0.723018	0.486515	0.627474	0.486	0.336054	0.506897	0.273041	0.374841	0.347336	0.252394	0.265563	0.274502	0.297242
All_bray.csv	0.316476	0.345109	0.282627	0.270224	0.302243	0.315808	0.408712	0.464823	0.426948	0.614629	0.446659	0.353374	0.354632	0.387243	0.400337	0.49234	0.322161	0.346178	0.435507	0.365787	0.370266	0.357081	0.370436	0.554309	0.417917	0.383097	0.37002	0.288402	0.340241	0.465944	0.650936	0.372704	0.350642	0.424099	0.338283	0.362291	0.639714	0.409234	0.533238	0.414806	0.405023	0.489334	0.391516	0.469885	0.462643	0.351717	0.331521	0.350152	0.302762
All_bray.csv	0.396928	0.434673	0.360826	0.33354	0.364934	0.291108	0.421006	0.469046	0.412139	0.575886	0.384094	0.324693	0.386467	0.39252	0.34334	0.440127	0.37912	0.397695	0.393773	0.415176	0.419097	0.364494	0.380751	0.480003	0.368987	0.366478	0.376294	0.378943	0.32926	0.503743	0.604561	0.366511	0.365828	0.367517	0.276486	0.478122	0.683257	0.428607	0.543279	0.463583	0.413693	0.389672	0.404161	0.462038	0.444463	0.420481	0.402802	0.421325	0.370789
All_bray.csv	0.948048	0.945977	0.936847	0.932553	0.951212	0.886518	0.885566	0.950461	0.907387	0.975327	0.873365	0.936624	0.927107	0.947812	0.87289	0.734588	0.93323	0.882927	0.816745	0.960194	0.946751	0.92968	0.931861	0.959468	0.962128	0.970918	0.966263	0.948236	0.96312	0.941263	0.969399	0.91705	0.951029	0.949576	0.878028	0.929596	0.970689	0.952025	0.965737	0.970091	0.963825	0.971814	0.926499	0.954768	0.913389	0.966469	0.957424	0.955437	0.948891
All_bray.csv	0.926515	0.914017	0.92592	0.914387	0.923771	0.854974	0.876376	0.927533	0.89456	0.952208	0.873091	0.945612	0.932309	0.94871	0.866484	0.727851	0.921255	0.883328	0.809741	0.963427	0.95538	0.936585	0.94129	0.961789	0.964257	0.882069	0.849384	0.926691	0.904968	0.946977	0.971756	0.925314	0.967094	0.963064	0.878423	0.957078	0.966425	0.921711	0.956814	0.820195	0.961678	0.956095	0.914014	0.944968	0.904415	0.949873	0.906373	0.925943	0.907546
All_bray.csv	0.649957	0.632673	0.609432	0.580321	0.621077	0.674436	0.740508	0.717073	0.746191	0.631323	0.756566	0.696785	0.695523	0.708483	0.735407	0.783165	0.646577	0.686838	0.727061	0.71349	0.725424	0.723345	0.70244	0.702223	0.732742	0.602427	0.627918	0.664689	0.586479	0.76443	0.710771	0.744898	0.757326	0.745158	0.715741	0.642035	0.642768	0.595164	0.590147	0.638105	0.733364	0.67159	0.701659	0.722803	0.742835	0.686985	0.641674	0.670759	0.608848
All_bray.csv	0.687699	0.68636	0.653988	0.630168	0.658483	0.670604	0.733482	0.729781	0.734291	0.648978	0.746057	0.721058	0.718058	0.728028	0.728669	0.777557	0.668423	0.674482	0.722361	0.729348	0.746147	0.74127	0.721541	0.697669	0.742379	0.626376	0.62296	0.693784	0.627249	0.79862	0.701297	0.755685	0.776824	0.7594	0.70288	0.652463	0.628769	0.611167	0.577627	0.613454	0.753371	0.666506	0.715083	0.739299	0.731211	0.711261	0.669545	0.69307	0.638441
All_bray.csv	0.386607	0.456231	0.370468	0.383505	0.410604	0.445327	0.479991	0.52698	0.514615	0.583449	0.588275	0.466322	0.495031	0.502068	0.530821	0.636264	0.45707	0.494396	0.575607	0.473994	0.343455	0.37172	0.366731	0.444241	0.397604	0.358142	0.394542	0.365276	0.322823	0.518961	0.616084	0.435199	0.393519	0.411024	0.419532	0.454068	0.654501	0.394313	0.550587	0.397397	0.49235	0.467023	0.531909	0.56503	0.58035	0.437208	0.427768	0.464416	0.416855
All_bray.csv	0.321757	0.388568	0.304268	0.326432	0.310787	0.349465	0.452199	0.44962	0.443079	0.563287	0.491923	0.375429	0.381101	0.377333	0.442746	0.538353	0.350258	0.413472	0.491147	0.36143	0.349319	0.32721	0.32688	0.460371	0.329483	0.271173	0.276517	0.306192	0.315604	0.453211	0.580718	0.376123	0.305738	0.366325	0.364533	0.384006	0.638904	0.39481	0.542556	0.380298	0.401857	0.437649	0.444693	0.455282	0.479577	0.354441	0.324054	0.365652	0.31461
All_bray.csv	0.417881	0.465967	0.379208	0.353278	0.375137	0.445759	0.557947	0.524981	0.539489	0.538228	0.604651	0.458999	0.486217	0.485302	0.550487	0.653502	0.433176	0.506818	0.595995	0.469438	0.45362	0.439006	0.411558	0.471558	0.435797	0.329242	0.352149	0.387553	0.3362	0.567166	0.552181	0.465422	0.403854	0.389249	0.436429	0.443703	0.597679	0.365492	0.507102	0.390324	0.505188	0.444417	0.542867	0.543116	0.561423	0.462318	0.418182	0.45407	0.413791
All_bray.csv	0.438236	0.483819	0.400409	0.395742	0.40791	0.437213	0.566935	0.519994	0.530349	0.523405	0.63397	0.490414	0.513835	0.511826	0.571885	0.682818	0.464274	0.529339	0.616453	0.501376	0.478692	0.467038	0.422547	0.461542	0.444075	0.352609	0.378021	0.418802	0.366425	0.58	0.553074	0.470076	0.400482	0.4013	0.42568	0.48537	0.603507	0.389617	0.511732	0.404296	0.548912	0.464377	0.566059	0.562952	0.592871	0.489765	0.441954	0.477323	0.438365
All_bray.csv	0.455475	0.502666	0.421498	0.397474	0.421898	0.47543	0.582994	0.557972	0.57149	0.543169	0.629845	0.489046	0.516151	0.526168	0.576274	0.681121	0.479293	0.536438	0.628032	0.505667	0.492064	0.477417	0.454005	0.477335	0.484521	0.376196	0.404095	0.407551	0.353526	0.59311	0.579892	0.512107	0.447642	0.437333	0.471832	0.48772	0.609955	0.409787	0.51068	0.42712	0.550607	0.488515	0.571279	0.587606	0.604369	0.487263	0.443236	0.481535	0.435487
All_bray.csv	0.486864	0.531306	0.471	0.440353	0.457292	0.526934	0.591865	0.574591	0.599602	0.5922	0.521858	0.404531	0.487962	0.461895	0.527226	0.612915	0.4416	0.487295	0.557356	0.445186	0.439801	0.399302	0.39754	0.480079	0.384769	0.302151	0.317989	0.404836	0.304132	0.579973	0.612867	0.5405	0.499438	0.442896	0.524451	0.410079	0.549438	0.358666	0.465181	0.451375	0.408306	0.359417	0.480621	0.490379	0.523896	0.440414	0.445047	0.475391	0.403262
All_bray.csv	0.509525	0.561967	0.493757	0.465974	0.476925	0.546414	0.61059	0.583692	0.613596	0.564794	0.541494	0.421691	0.504069	0.479012	0.54622	0.640205	0.454601	0.507152	0.57936	0.463032	0.449044	0.40907	0.397604	0.438414	0.358551	0.338538	0.357083	0.42798	0.328455	0.606754	0.590272	0.555647	0.518957	0.452761	0.54319	0.42587	0.526022	0.363305	0.448919	0.515422	0.411774	0.36263	0.483657	0.483665	0.518884	0.452903	0.455757	0.486996	0.413804
All_bray.csv	0.54409	0.575385	0.528702	0.495541	0.509766	0.578043	0.644759	0.630944	0.649464	0.586169	0.589428	0.464894	0.533418	0.51111	0.576866	0.655898	0.490765	0.538309	0.595451	0.493864	0.484448	0.437657	0.449362	0.46771	0.442929	0.361546	0.401707	0.447502	0.333661	0.621636	0.607923	0.593634	0.553905	0.500834	0.58082	0.455102	0.515983	0.390186	0.441131	0.526111	0.478668	0.393203	0.548319	0.54823	0.588042	0.490681	0.488171	0.524767	0.449094
All_bray.csv	0.392305	0.420563	0.403006	0.392582	0.357877	0.419614	0.494401	0.509309	0.505059	0.615697	0.42295	0.348283	0.387504	0.365438	0.43566	0.50741	0.333664	0.39324	0.457958	0.33423	0.336088	0.300664	0.358009	0.521367	0.344531	0.296876	0.259781	0.302679	0.323275	0.474314	0.635439	0.439174	0.396905	0.421173	0.462814	0.3011	0.596327	0.367987	0.507104	0.454073	0.261648	0.368316	0.346311	0.371357	0.404878	0.328391	0.349111	0.374825	0.302604
All_bray.csv	0.558017	0.579639	0.548499	0.514693	0.543575	0.599696	0.663563	0.653512	0.66918	0.654561	0.614434	0.513497	0.566153	0.541183	0.608099	0.662247	0.530456	0.571096	0.61822	0.531065	0.563108	0.527099	0.564235	0.595091	0.552152	0.43088	0.417013	0.49242	0.389416	0.630405	0.694196	0.622999	0.584263	0.586444	0.609456	0.549682	0.684258	0.476532	0.580608	0.315405	0.527238	0.509923	0.582626	0.605269	0.629042	0.518891	0.513218	0.552199	0.475226
All_bray.csv	0.548372	0.586704	0.526709	0.505366	0.501671	0.611786	0.680814	0.614538	0.673026	0.552058	0.668671	0.541569	0.570022	0.567904	0.645277	0.697501	0.488312	0.562706	0.633369	0.530523	0.507752	0.511571	0.473748	0.452229	0.483653	0.419524	0.493361	0.491047	0.409223	0.666556	0.565921	0.632493	0.604119	0.510883	0.621424	0.519244	0.551321	0.439555	0.464667	0.585463	0.579679	0.462623	0.630127	0.610566	0.649483	0.513911	0.52041	0.534491	0.476633
All_bray.csv	0.672927	0.699015	0.641913	0.621068	0.622766	0.72474	0.80047	0.699527	0.779249	0.567672	0.798668	0.686235	0.704128	0.697883	0.774443	0.83062	0.627866	0.700121	0.77049	0.68195	0.69141	0.692012	0.653224	0.618802	0.652638	0.571642	0.618922	0.635732	0.557805	0.794073	0.606875	0.748783	0.73087	0.659909	0.741059	0.648564	0.59893	0.600599	0.580012	0.696327	0.719046	0.623327	0.743028	0.719251	0.757014	0.668969	0.655879	0.671831	0.608725
All_bray.csv	0.500528	0.542201	0.477652	0.458224	0.462948	0.559682	0.631013	0.591565	0.630079	0.582107	0.63264	0.502074	0.537628	0.534776	0.609275	0.652868	0.459036	0.531214	0.600619	0.503895	0.492024	0.504116	0.472656	0.523213	0.50183	0.428606	0.477354	0.44424	0.37546	0.610588	0.607547	0.588362	0.551267	0.493571	0.569329	0.488226	0.619243	0.433194	0.51934	0.535443	0.54047	0.459253	0.594047	0.590545	0.625394	0.487982	0.501612	0.513859	0.457154
All_bray.csv	0.51769	0.551503	0.496152	0.476306	0.475607	0.581138	0.649141	0.597809	0.644256	0.592323	0.622901	0.495039	0.527566	0.523543	0.599943	0.653725	0.469393	0.534176	0.593681	0.488445	0.482718	0.471679	0.45661	0.491997	0.465	0.394631	0.458764	0.458178	0.361381	0.630652	0.603863	0.603289	0.569247	0.497275	0.590265	0.487802	0.53991	0.417997	0.484176	0.553658	0.526649	0.407232	0.586301	0.570505	0.61086	0.482214	0.49525	0.51331	0.441522
All_bray.csv	0.498137	0.545199	0.475848	0.455785	0.459127	0.562582	0.631723	0.588021	0.628447	0.585603	0.608157	0.462697	0.49875	0.495576	0.579974	0.635118	0.443878	0.515029	0.577568	0.466307	0.459557	0.447872	0.443552	0.494932	0.455881	0.381936	0.450999	0.446114	0.351386	0.608546	0.601487	0.583513	0.546481	0.476507	0.569594	0.471594	0.541702	0.411733	0.479611	0.544293	0.49992	0.380756	0.566469	0.549328	0.590776	0.457744	0.483362	0.497446	0.425089
All_bray.csv	0.595946	0.647267	0.569533	0.546714	0.580742	0.616649	0.683672	0.652877	0.673924	0.599618	0.654018	0.505735	0.547077	0.524829	0.624253	0.674602	0.49317	0.557075	0.627752	0.502145	0.570951	0.542979	0.564461	0.564712	0.563071	0.451973	0.51027	0.51647	0.433575	0.651747	0.672036	0.634782	0.592053	0.588365	0.621821	0.504551	0.58066	0.47529	0.507292	0.603708	0.516024	0.446312	0.57721	0.564718	0.603452	0.513276	0.53699	0.544577	0.472185
All_bray.csv	0.679296	0.727896	0.653857	0.626746	0.624341	0.696284	0.775001	0.672476	0.743229	0.54334	0.766456	0.632567	0.652928	0.633672	0.733172	0.775181	0.565633	0.650709	0.719246	0.609402	0.647954	0.626909	0.60228	0.581694	0.608569	0.46059	0.533376	0.599533	0.503959	0.75106	0.604019	0.716562	0.693201	0.618664	0.714738	0.556567	0.482385	0.479765	0.496217	0.640641	0.634169	0.48079	0.675121	0.628301	0.675503	0.603966	0.592709	0.61578	0.544404
All_bray.csv	0.675956	0.735988	0.639284	0.614028	0.620008	0.689215	0.75599	0.668648	0.727349	0.525345	0.742421	0.598585	0.625744	0.607286	0.706756	0.758007	0.543316	0.625009	0.69616	0.572721	0.598685	0.574384	0.552622	0.531363	0.556333	0.455614	0.542989	0.600006	0.515166	0.734393	0.580373	0.696655	0.66651	0.578342	0.693744	0.479539	0.42649	0.45134	0.444322	0.67913	0.601025	0.418107	0.635078	0.59275	0.646567	0.586185	0.611534	0.612044	0.543593
All_bray.csv	0.678248	0.735546	0.643017	0.618881	0.620251	0.69202	0.75952	0.66101	0.728757	0.506929	0.712829	0.572931	0.62375	0.591934	0.680586	0.769214	0.550278	0.628834	0.701318	0.581822	0.597772	0.551266	0.530189	0.497241	0.498677	0.436424	0.518617	0.609248	0.508974	0.743871	0.569424	0.702358	0.675645	0.5687	0.700129	0.48759	0.390064	0.430997	0.396654	0.681088	0.578479	0.385151	0.610751	0.567009	0.626471	0.590456	0.613539	0.614823	0.541714
All_bray.csv	0.377465	0.402127	0.358853	0.358761	0.373669	0.387034	0.438716	0.525209	0.468038	0.677379	0.373085	0.261154	0.312034	0.305021	0.377577	0.455323	0.32154	0.363075	0.397971	0.312991	0.379792	0.335771	0.42862	0.617531	0.424891	0.396527	0.337753	0.33921	0.379794	0.449379	0.733426	0.427482	0.391529	0.487455	0.424583	0.352591	0.717174	0.466978	0.615583	0.48709	0.249251	0.43325	0.312003	0.389617	0.408476	0.333664	0.367581	0.365027	0.297904
All_bray.csv	0.467503	0.4917	0.449658	0.437299	0.446826	0.500086	0.570657	0.559088	0.579371	0.593828	0.558964	0.444764	0.478843	0.478648	0.513922	0.623654	0.45993	0.50846	0.551678	0.459289	0.455793	0.422992	0.441185	0.50707	0.444836	0.333752	0.356709	0.397398	0.308281	0.56027	0.622092	0.521	0.478564	0.455934	0.504916	0.47834	0.646295	0.414838	0.532241	0.451279	0.466656	0.435543	0.521231	0.537937	0.55753	0.452323	0.446448	0.480724	0.41579
All_bray.csv	0.515168	0.547297	0.545418	0.560431	0.497958	0.467015	0.490239	0.430673	0.457217	0.605391	0.504544	0.545689	0.504705	0.466203	0.477627	0.578046	0.481921	0.468364	0.533136	0.491897	0.45643	0.421719	0.428521	0.474327	0.384909	0.438882	0.37429	0.516738	0.544917	0.521791	0.590727	0.420784	0.513619	0.479251	0.520339	0.538681	0.646251	0.529687	0.542025	0.580353	0.499565	0.507477	0.43067	0.413103	0.432727	0.496832	0.454993	0.450418	0.485476
All_bray.csv	0.594105	0.625251	0.615312	0.63055	0.571906	0.557104	0.523548	0.39968	0.442472	0.700748	0.533515	0.619048	0.575859	0.547951	0.54075	0.611488	0.566117	0.543793	0.553812	0.574117	0.545939	0.512343	0.513708	0.554356	0.460788	0.534303	0.480993	0.612854	0.633717	0.519792	0.6697	0.512002	0.581849	0.565217	0.602925	0.592854	0.710456	0.599066	0.631109	0.659544	0.574292	0.587945	0.493236	0.422828	0.415471	0.591836	0.554857	0.545272	0.565989
All_bray.csv	0.380531	0.436546	0.363941	0.362886	0.373193	0.429958	0.495203	0.509284	0.515323	0.592201	0.504075	0.377209	0.426669	0.421084	0.45559	0.579885	0.389457	0.443978	0.505257	0.391914	0.342655	0.305026	0.329866	0.451967	0.337658	0.299834	0.332951	0.328197	0.267537	0.501968	0.585232	0.440467	0.392719	0.350256	0.416054	0.407818	0.630704	0.377102	0.519427	0.445271	0.399993	0.382411	0.462691	0.476118	0.496371	0.383744	0.383504	0.420733	0.3512
All_bray.csv	0.483648	0.514875	0.515773	0.534264	0.478988	0.463737	0.39402	0.287093	0.336899	0.669826	0.43075	0.552975	0.484666	0.458899	0.422777	0.490423	0.465781	0.411184	0.443709	0.458253	0.426035	0.407066	0.434081	0.522534	0.415588	0.429483	0.383531	0.479661	0.51092	0.365977	0.66573	0.437162	0.513067	0.509286	0.548495	0.468317	0.653675	0.500406	0.545957	0.560797	0.51854	0.538066	0.420254	0.344688	0.35781	0.468919	0.431802	0.42427	0.455175
All_bray.csv	0.415392	0.488163	0.391205	0.385026	0.383775	0.445762	0.526872	0.499766	0.527033	0.532942	0.553638	0.411723	0.439716	0.445746	0.486941	0.606482	0.388322	0.445826	0.537302	0.410884	0.380646	0.375204	0.353057	0.428755	0.362057	0.249754	0.328123	0.343783	0.278699	0.5358	0.52726	0.469196	0.422081	0.365951	0.446448	0.392239	0.54126	0.371272	0.445274	0.417435	0.440542	0.405963	0.483496	0.488763	0.517319	0.400609	0.387742	0.421074	0.370019
All_bray.csv	0.324218	0.39458	0.307126	0.331149	0.331787	0.374334	0.434982	0.466435	0.459015	0.565715	0.50892	0.396834	0.418512	0.42306	0.456972	0.55442	0.348657	0.408012	0.48062	0.381671	0.288598	0.302191	0.283027	0.418558	0.309347	0.263352	0.327659	0.261698	0.303908	0.43778	0.561646	0.386532	0.322622	0.330037	0.367448	0.325541	0.549896	0.361031	0.455479	0.436363	0.395904	0.409663	0.4573	0.469849	0.498286	0.362482	0.357836	0.38986	0.346549
All_bray.csv	0.393157	0.451004	0.360188	0.358196	0.358859	0.38311	0.497679	0.464497	0.475965	0.532211	0.516821	0.361495	0.392671	0.397981	0.459195	0.572518	0.350964	0.42111	0.512652	0.373001	0.385312	0.361282	0.330783	0.449476	0.354907	0.29109	0.334703	0.320991	0.259837	0.501831	0.582726	0.423669	0.357042	0.353448	0.379498	0.390691	0.557763	0.355416	0.427923	0.441498	0.425497	0.405975	0.461197	0.471125	0.498205	0.379197	0.343706	0.381256	0.328058
All_bray.csv	0.340889	0.392505	0.320669	0.351493	0.381686	0.288364	0.339524	0.506132	0.393513	0.667112	0.401049	0.343176	0.372056	0.412372	0.341544	0.394819	0.384064	0.369517	0.363751	0.402104	0.336347	0.322743	0.332278	0.498138	0.398037	0.382722	0.408465	0.308676	0.30474	0.436686	0.67356	0.357574	0.32897	0.398221	0.263458	0.428277	0.719391	0.428354	0.611615	0.414763	0.421361	0.48722	0.422478	0.500659	0.4583	0.384588	0.359567	0.389467	0.362879
All_bray.csv	0.279105	0.268382	0.342761	0.373565	0.312413	0.16077	0.254015	0.372639	0.266183	0.636057	0.297685	0.360227	0.256331	0.253097	0.242203	0.336776	0.284138	0.235841	0.302705	0.278111	0.326048	0.282376	0.322771	0.496791	0.360395	0.362782	0.288369	0.251725	0.349641	0.312827	0.636966	0.218004	0.31087	0.390445	0.29073	0.379891	0.681424	0.419208	0.577913	0.471613	0.355274	0.467178	0.289261	0.343083	0.327436	0.259228	0.220033	0.247865	0.286983
All_bray.csv	0.478607	0.511947	0.429877	0.424993	0.436462	0.365935	0.527311	0.515621	0.477122	0.491556	0.59356	0.464176	0.482685	0.495278	0.523643	0.641259	0.432045	0.480455	0.572788	0.497068	0.490838	0.457004	0.412833	0.415199	0.443033	0.33735	0.40646	0.431607	0.379125	0.596578	0.521341	0.429881	0.40361	0.396142	0.366383	0.487376	0.558242	0.367937	0.444597	0.473709	0.541282	0.445412	0.509459	0.541943	0.542036	0.502137	0.438306	0.466204	0.432464
All_bray.csv	0.326602	0.335872	0.413171	0.454419	0.402982	0.298186	0.296157	0.506546	0.38292	0.77877	0.372208	0.478067	0.393928	0.429655	0.340021	0.275818	0.404083	0.379751	0.323642	0.424995	0.357247	0.36077	0.422739	0.606319	0.467705	0.51144	0.430102	0.324339	0.476377	0.384723	0.778084	0.340138	0.41232	0.523007	0.381216	0.473525	0.84008	0.562823	0.730172	0.520992	0.426569	0.61673	0.428314	0.512128	0.472616	0.38508	0.380898	0.405693	0.406297
All_bray.csv	0.506843	0.505566	0.504895	0.479222	0.510739	0.544573	0.607622	0.646953	0.637263	0.664231	0.570713	0.445868	0.497329	0.501176	0.553443	0.589522	0.492688	0.529602	0.563809	0.475117	0.543753	0.537974	0.567173	0.620608	0.567124	0.470772	0.498716	0.429189	0.34235	0.567937	0.734018	0.614637	0.566482	0.583876	0.581978	0.545344	0.736246	0.492945	0.606222	0.513475	0.49243	0.48947	0.549731	0.604767	0.629197	0.450385	0.487233	0.505948	0.446216
All_bray.csv	0.529068	0.548387	0.504764	0.499993	0.528917	0.495487	0.54438	0.64398	0.58397	0.698191	0.560292	0.567453	0.57232	0.608709	0.518638	0.589704	0.565275	0.542544	0.541101	0.6027	0.566764	0.570755	0.551538	0.572842	0.600251	0.523684	0.508431	0.498233	0.466316	0.629483	0.68146	0.576584	0.580273	0.583053	0.499327	0.581763	0.718931	0.539988	0.60912	0.459742	0.617558	0.631965	0.600302	0.662886	0.627038	0.572015	0.544877	0.57196	0.545835
All_bray.csv	0.466985	0.51334	0.455343	0.477397	0.50007	0.456128	0.484894	0.596832	0.527157	0.702855	0.536222	0.53117	0.534861	0.569541	0.489819	0.486397	0.528985	0.509593	0.468319	0.564027	0.503516	0.510828	0.490324	0.557158	0.544244	0.523437	0.538358	0.4662	0.43386	0.570906	0.709876	0.529787	0.531817	0.549557	0.459055	0.553744	0.732146	0.508148	0.619065	0.513855	0.582595	0.592055	0.564259	0.626411	0.595394	0.533149	0.510069	0.535589	0.504692
All_bray.csv	0.739201	0.771044	0.732213	0.728467	0.742017	0.756901	0.823458	0.81488	0.820413	0.697688	0.829234	0.747919	0.766869	0.783127	0.802621	0.896174	0.746656	0.771376	0.816646	0.77324	0.775697	0.784604	0.769378	0.758158	0.789044	0.727613	0.756042	0.680233	0.647625	0.838224	0.742507	0.806843	0.783278	0.776857	0.778044	0.756575	0.723638	0.727486	0.737226	0.748872	0.79211	0.778086	0.804634	0.827715	0.848283	0.731009	0.74409	0.74514	0.728722
All_bray.csv	0.877852	0.87067	0.873198	0.861975	0.877255	0.806149	0.830484	0.891866	0.853241	0.900179	0.83029	0.889669	0.880236	0.899524	0.821749	0.686389	0.868068	0.831525	0.763777	0.90834	0.907321	0.891305	0.891064	0.914945	0.92152	0.897943	0.897987	0.879779	0.875642	0.900681	0.920797	0.884007	0.922624	0.917576	0.833517	0.900793	0.916287	0.88526	0.907636	0.891261	0.915202	0.908271	0.868021	0.903028	0.865939	0.89366	0.879016	0.878802	0.867838
All_bray.csv	0.727237	0.710951	0.696727	0.667237	0.697766	0.667919	0.722626	0.749314	0.744771	0.691345	0.722846	0.740588	0.737109	0.756466	0.704427	0.588211	0.689049	0.683591	0.638174	0.748676	0.766792	0.760772	0.742374	0.741756	0.769174	0.71031	0.711735	0.713675	0.642933	0.793874	0.758839	0.775003	0.799756	0.785889	0.710426	0.757992	0.785772	0.700702	0.736322	0.721729	0.779728	0.752255	0.732951	0.785329	0.760105	0.73231	0.699607	0.724656	0.67035
All_bray.csv	0.96527	0.965202	0.956568	0.947815	0.965895	0.904358	0.90136	0.962245	0.921879	0.990181	0.895733	0.961751	0.949119	0.966124	0.890315	0.769196	0.955624	0.915994	0.841745	0.979327	0.971981	0.955296	0.960863	0.981523	0.981671	0.988995	0.981735	0.98201	0.98312	0.971432	0.98592	0.940992	0.978102	0.97664	0.90317	0.978584	0.995755	0.986472	0.991357	0.988307	0.978222	0.985538	0.940601	0.966348	0.925835	0.982448	0.972286	0.971133	0.964279
All_bray.csv	0.805222	0.798241	0.791191	0.782842	0.811242	0.74527	0.751194	0.848581	0.789134	0.870629	0.747878	0.792393	0.792113	0.813226	0.738427	0.610989	0.798905	0.760531	0.686556	0.820043	0.816575	0.805438	0.809191	0.833331	0.846448	0.84204	0.8409	0.81043	0.805322	0.822236	0.869836	0.800109	0.822583	0.832453	0.745532	0.821085	0.918681	0.826182	0.842776	0.83146	0.82005	0.839381	0.799022	0.841738	0.801201	0.819124	0.819021	0.819686	0.812271
All_bray.csv	0.961955	0.961681	0.9525	0.943078	0.96271	0.896885	0.893973	0.959812	0.916531	0.988721	0.887968	0.957936	0.945496	0.962999	0.882405	0.752524	0.951743	0.90948	0.830539	0.977034	0.969169	0.951461	0.957453	0.979527	0.979815	0.987444	0.979855	0.979713	0.980864	0.968652	0.984085	0.93623	0.975573	0.974248	0.895212	0.976254	0.994468	0.98463	0.99002	0.986655	0.97579	0.983865	0.936114	0.963815	0.921059	0.98031	0.969592	0.968397	0.960961
All_bray.csv	0.42122	0.426416	0.395396	0.36365	0.420688	0.379474	0.436602	0.541188	0.486766	0.652494	0.433399	0.413393	0.435458	0.468904	0.4132	0.46677	0.416044	0.39954	0.422584	0.450069	0.44169	0.437749	0.440592	0.57052	0.494616	0.430696	0.445748	0.358589	0.329413	0.508376	0.693255	0.469334	0.460014	0.477076	0.391889	0.443595	0.687654	0.416797	0.581779	0.444563	0.4669	0.504451	0.456738	0.543713	0.513262	0.415415	0.407027	0.430313	0.389486
All_bray.csv	0.448408	0.452666	0.433991	0.439249	0.469376	0.406862	0.447056	0.565044	0.500864	0.746121	0.403936	0.423129	0.470427	0.481466	0.406368	0.383245	0.485859	0.469323	0.413079	0.494274	0.472994	0.433768	0.478091	0.640396	0.482488	0.485053	0.447502	0.432938	0.454363	0.505228	0.779611	0.495662	0.48946	0.543997	0.433576	0.522909	0.795125	0.570849	0.69838	0.53957	0.411007	0.54195	0.409807	0.488887	0.451724	0.475494	0.479687	0.49558	0.448527
All_bray.csv	0.431635	0.438057	0.409898	0.409395	0.448532	0.421787	0.482174	0.56261	0.516669	0.673571	0.495565	0.466966	0.485484	0.515736	0.474748	0.540272	0.476781	0.451375	0.496371	0.498516	0.477238	0.460161	0.474497	0.565469	0.516407	0.442974	0.457132	0.416311	0.370297	0.525419	0.718482	0.502225	0.495704	0.51244	0.432886	0.502838	0.717397	0.442156	0.609017	0.458149	0.518481	0.52678	0.504192	0.581981	0.552243	0.472375	0.45656	0.492036	0.432257
All_bray.csv	0.340453	0.362224	0.381379	0.405053	0.373519	0.308744	0.33639	0.478139	0.396516	0.701149	0.333439	0.378215	0.359501	0.376547	0.314386	0.322155	0.37332	0.359262	0.333313	0.38084	0.360855	0.319769	0.415268	0.575772	0.412161	0.443669	0.3524	0.316654	0.407227	0.423832	0.745198	0.373099	0.41211	0.510911	0.380618	0.427543	0.738802	0.507465	0.643084	0.500765	0.346256	0.505563	0.355756	0.443793	0.416279	0.357596	0.366157	0.383927	0.333527
All_bray.csv	0.781041	0.761517	0.736159	0.708646	0.745712	0.786135	0.845034	0.80007	0.836702	0.744123	0.853781	0.826213	0.810383	0.822752	0.838049	0.871566	0.755684	0.783388	0.829748	0.825539	0.845118	0.833732	0.812978	0.796549	0.827505	0.734555	0.757173	0.803492	0.73246	0.880792	0.808684	0.849494	0.885682	0.856508	0.827014	0.749135	0.688598	0.701747	0.695928	0.77846	0.856896	0.755609	0.800579	0.816609	0.825431	0.814412	0.76485	0.788974	0.728735
All_bray.csv	0.739586	0.721246	0.715921	0.693955	0.707659	0.793926	0.858923	0.799163	0.850186	0.708461	0.865233	0.796465	0.805002	0.796999	0.850162	0.873693	0.733343	0.790753	0.836056	0.780038	0.812983	0.825266	0.804592	0.786663	0.811299	0.657713	0.677017	0.748413	0.664276	0.843436	0.804346	0.859891	0.846393	0.824314	0.841432	0.724398	0.669218	0.670212	0.650629	0.680555	0.816453	0.748704	0.808395	0.802614	0.837269	0.766348	0.719241	0.751468	0.690746
All_bray.csv	0.591368	0.615955	0.564582	0.546996	0.574039	0.623753	0.699018	0.670108	0.702819	0.594646	0.746091	0.655149	0.673465	0.680724	0.697617	0.798539	0.634602	0.665968	0.739281	0.661766	0.629616	0.627836	0.610667	0.61049	0.635792	0.530474	0.523723	0.548568	0.513867	0.717006	0.63764	0.663821	0.613411	0.602148	0.631359	0.591377	0.606575	0.552794	0.556869	0.460138	0.685828	0.640466	0.686612	0.713346	0.727047	0.625119	0.599129	0.635137	0.587076
All_bray.csv	0.440632	0.460804	0.414474	0.430096	0.46129	0.481375	0.543051	0.56814	0.569398	0.64833	0.611205	0.522671	0.553053	0.564102	0.576632	0.655337	0.520551	0.55175	0.610568	0.540523	0.478825	0.484458	0.469631	0.559453	0.510028	0.44225	0.428019	0.417496	0.39643	0.551178	0.684326	0.518668	0.451522	0.481305	0.47424	0.474222	0.679489	0.446197	0.579688	0.356518	0.555877	0.537254	0.579662	0.619624	0.633958	0.505662	0.489251	0.524148	0.476962
All_bray.csv	0.720543	0.748205	0.676961	0.644865	0.667071	0.73894	0.845656	0.740654	0.790181	0.632199	0.871509	0.761767	0.773367	0.761653	0.835302	0.91054	0.713304	0.773705	0.849458	0.762393	0.786361	0.759003	0.719404	0.69504	0.721876	0.603123	0.610903	0.727097	0.652608	0.867722	0.669872	0.768822	0.738759	0.704352	0.748682	0.728942	0.623953	0.643016	0.63285	0.556217	0.820945	0.715675	0.800238	0.776827	0.812494	0.759578	0.696435	0.728008	0.683135
All_bray.csv	0.615029	0.655112	0.578372	0.544618	0.575291	0.642512	0.74001	0.674593	0.715041	0.577179	0.768136	0.64006	0.662793	0.658398	0.736091	0.797716	0.607178	0.660577	0.752064	0.635995	0.66449	0.641778	0.620015	0.595927	0.629909	0.51077	0.521885	0.604001	0.525038	0.758056	0.595334	0.670746	0.626309	0.601449	0.645451	0.600845	0.59741	0.530558	0.522841	0.484044	0.694268	0.616038	0.699509	0.699789	0.725179	0.638516	0.593472	0.624367	0.576485
All_bray.csv	0.412161	0.428144	0.391117	0.38851	0.381068	0.436698	0.513481	0.531648	0.529015	0.615895	0.535482	0.43939	0.446232	0.451884	0.517992	0.554078	0.368659	0.439029	0.497433	0.397605	0.364088	0.373758	0.351445	0.52278	0.387	0.334701	0.374656	0.323177	0.368822	0.488396	0.634603	0.45593	0.398394	0.408806	0.451329	0.329268	0.600208	0.383721	0.510286	0.474667	0.422881	0.452464	0.495213	0.508224	0.534439	0.381195	0.378479	0.398152	0.372225
All_bray.csv	0.420753	0.433181	0.389215	0.360288	0.380783	0.43152	0.526231	0.521115	0.529243	0.584423	0.544955	0.413447	0.457128	0.452242	0.522966	0.561991	0.377635	0.442685	0.505765	0.407375	0.394324	0.402236	0.374904	0.534168	0.415829	0.307157	0.371536	0.325747	0.336337	0.500792	0.605898	0.457514	0.392498	0.387302	0.427539	0.315434	0.587003	0.365839	0.491867	0.434986	0.422185	0.438348	0.483062	0.501425	0.535338	0.379521	0.3934	0.414628	0.366257
All_bray.csv	0.388238	0.421958	0.391702	0.380113	0.353607	0.40661	0.492152	0.478039	0.491747	0.571489	0.508638	0.433119	0.422844	0.423304	0.4835	0.549314	0.350568	0.416436	0.485509	0.382877	0.346516	0.35133	0.355342	0.498607	0.368185	0.293243	0.323381	0.29497	0.37107	0.480385	0.597513	0.428225	0.384738	0.386195	0.445967	0.298054	0.562327	0.371637	0.454951	0.438742	0.398864	0.440855	0.451053	0.470068	0.496486	0.357972	0.364218	0.384694	0.341776
All_bray.csv	0.277984	0.311241	0.337743	0.358461	0.298949	0.301844	0.384166	0.419714	0.404907	0.600675	0.439717	0.417499	0.350976	0.357009	0.402472	0.465891	0.285851	0.349658	0.406758	0.30626	0.284375	0.289837	0.322259	0.49148	0.357648	0.332861	0.294601	0.223525	0.365011	0.354925	0.624364	0.332231	0.329396	0.371511	0.393816	0.288922	0.611956	0.392356	0.511245	0.459362	0.339128	0.448191	0.394332	0.422071	0.442424	0.282789	0.302478	0.318974	0.282532
All_bray.csv	0.351262	0.391816	0.404612	0.402713	0.349252	0.411563	0.474712	0.492798	0.488368	0.648795	0.478035	0.434574	0.378543	0.372938	0.450754	0.48393	0.312469	0.374315	0.447228	0.340482	0.346844	0.359888	0.401659	0.553624	0.421069	0.392142	0.352422	0.315352	0.413548	0.448105	0.661647	0.426546	0.449117	0.46808	0.500143	0.366091	0.581591	0.444118	0.519417	0.518525	0.382278	0.441031	0.438392	0.445048	0.482031	0.316128	0.354529	0.361825	0.324265
All_bray.csv	0.281788	0.289632	0.334704	0.357519	0.324004	0.284479	0.310876	0.393367	0.347279	0.675928	0.371405	0.426183	0.309827	0.299067	0.329016	0.390988	0.289918	0.290011	0.343862	0.307889	0.301619	0.305731	0.36022	0.537129	0.404404	0.411336	0.343641	0.290438	0.437797	0.314603	0.690067	0.271111	0.374941	0.442263	0.397617	0.36995	0.661519	0.485626	0.582052	0.533911	0.376211	0.493327	0.342932	0.376227	0.394658	0.279175	0.275838	0.286948	0.315082
All_bray.csv	0.3985	0.414112	0.349507	0.347814	0.357409	0.460792	0.541493	0.529394	0.539212	0.629281	0.550474	0.436397	0.446756	0.44178	0.518859	0.573855	0.386665	0.457331	0.523904	0.430616	0.408135	0.427579	0.417696	0.56198	0.434444	0.410498	0.42797	0.387407	0.424302	0.524116	0.635015	0.482104	0.446596	0.466284	0.487636	0.388574	0.634749	0.470997	0.551681	0.52408	0.447019	0.488636	0.496604	0.504991	0.539809	0.405716	0.429499	0.430046	0.380005
All_bray.csv	0.332218	0.355552	0.336343	0.329243	0.343469	0.339634	0.404361	0.492359	0.439761	0.66689	0.419361	0.367549	0.335643	0.362122	0.395905	0.42693	0.311299	0.328278	0.385654	0.344018	0.369072	0.376175	0.420026	0.622618	0.465177	0.425762	0.396962	0.281927	0.385216	0.415932	0.711145	0.394758	0.395331	0.486387	0.396571	0.340913	0.699129	0.469504	0.595248	0.479929	0.363573	0.50714	0.390249	0.469011	0.477078	0.315126	0.345636	0.356538	0.318056
All_bray.csv	0.388875	0.401619	0.391911	0.38538	0.374699	0.396857	0.491208	0.485231	0.491791	0.593297	0.50296	0.401231	0.387712	0.386826	0.474747	0.513822	0.314453	0.398689	0.466664	0.352229	0.398567	0.419158	0.437088	0.599108	0.460489	0.381549	0.38068	0.312103	0.398637	0.466341	0.682535	0.444295	0.391295	0.473381	0.448765	0.293806	0.592476	0.408719	0.504631	0.479001	0.377348	0.443427	0.421729	0.442204	0.48389	0.331997	0.351947	0.352124	0.310112
All_bray.csv	0.382398	0.417297	0.41061	0.407047	0.377156	0.402905	0.481589	0.486252	0.486779	0.600039	0.485049	0.402165	0.373993	0.37001	0.458533	0.490693	0.295391	0.379062	0.447457	0.323238	0.379277	0.394341	0.426364	0.582117	0.450278	0.367367	0.360484	0.299894	0.386864	0.450474	0.678797	0.441132	0.406636	0.479235	0.470656	0.304663	0.603233	0.406261	0.507159	0.478909	0.353206	0.422911	0.410261	0.427267	0.462881	0.309586	0.340969	0.339508	0.297948
All_bray.csv	0.553889	0.578047	0.527976	0.506873	0.547203	0.561681	0.620754	0.629005	0.621744	0.650203	0.637619	0.505491	0.543951	0.539481	0.608422	0.645654	0.489771	0.543392	0.599513	0.507983	0.560338	0.579002	0.569349	0.633499	0.593594	0.501649	0.547916	0.485817	0.45784	0.605693	0.720902	0.610057	0.564539	0.575359	0.580696	0.496523	0.680366	0.477406	0.584491	0.545892	0.533357	0.518065	0.57029	0.604433	0.629918	0.497983	0.520468	0.523926	0.4914
All_bray.csv	0.391304	0.337745	0.452964	0.445873	0.403017	0.347482	0.398708	0.438533	0.412772	0.646565	0.411425	0.458731	0.364056	0.329984	0.387147	0.408492	0.324953	0.305772	0.380505	0.318239	0.445006	0.455781	0.500189	0.658954	0.520554	0.438996	0.372277	0.318543	0.457544	0.361469	0.7362	0.382292	0.450824	0.537605	0.509264	0.376459	0.675972	0.471709	0.586416	0.507718	0.395432	0.52142	0.348671	0.397067	0.423804	0.283085	0.278259	0.271969	0.339911
All_bray.csv	0.533467	0.566428	0.507823	0.486652	0.495758	0.551298	0.62365	0.53663	0.606465	0.576976	0.634112	0.506477	0.527503	0.519176	0.602445	0.646254	0.451316	0.52797	0.596084	0.500414	0.522148	0.523039	0.475452	0.563204	0.490611	0.394171	0.466793	0.463859	0.440884	0.607616	0.631509	0.572167	0.536066	0.472941	0.557413	0.378613	0.547151	0.383894	0.448987	0.531352	0.520278	0.426206	0.549551	0.526069	0.573628	0.484283	0.488848	0.491036	0.442655
All_bray.csv	0.544354	0.62361	0.53085	0.540109	0.541749	0.574809	0.626845	0.599984	0.621912	0.57844	0.701017	0.587924	0.606013	0.61136	0.644995	0.746168	0.563185	0.608364	0.691426	0.601528	0.526415	0.519703	0.497979	0.478839	0.518104	0.466062	0.48384	0.53271	0.494669	0.650362	0.591726	0.568488	0.541431	0.505065	0.55811	0.548867	0.609906	0.51432	0.481939	0.526693	0.624425	0.567361	0.641704	0.640061	0.656485	0.598245	0.561389	0.584943	0.551377
All_bray.csv	0.299976	0.277814	0.362075	0.397538	0.347091	0.287911	0.313031	0.411768	0.354889	0.663813	0.406314	0.44351	0.349112	0.327502	0.36183	0.436702	0.339668	0.326343	0.38548	0.328281	0.280814	0.314383	0.365862	0.529517	0.397414	0.40907	0.323817	0.270588	0.407461	0.324231	0.689386	0.265934	0.3467	0.450824	0.402767	0.384087	0.695667	0.468706	0.589095	0.471503	0.387595	0.534029	0.372978	0.424918	0.434681	0.28557	0.271858	0.296204	0.335843
All_bray.csv	0.513972	0.563141	0.476663	0.489715	0.522278	0.488456	0.549885	0.579843	0.564443	0.580148	0.629381	0.542155	0.553773	0.590718	0.576587	0.681439	0.529672	0.542074	0.624423	0.589364	0.51363	0.503657	0.497072	0.521787	0.554657	0.502092	0.526729	0.479402	0.458783	0.615768	0.626849	0.515439	0.506492	0.531529	0.468627	0.53338	0.611054	0.513088	0.51017	0.555694	0.60861	0.582543	0.585331	0.640258	0.626959	0.56797	0.53526	0.561019	0.51453
All_bray.csv	0.959523	0.955426	0.957546	0.957936	0.961521	0.962098	0.967228	0.975071	0.973319	0.941602	0.962604	0.948598	0.953219	0.956714	0.960673	0.964664	0.958853	0.9627	0.963223	0.961377	0.956506	0.961965	0.958608	0.953867	0.965806	0.959258	0.966776	0.949762	0.951404	0.964135	0.949048	0.962089	0.953242	0.957838	0.951973	0.962039	0.964165	0.957723	0.960158	0.955988	0.961927	0.962217	0.971329	0.975644	0.974855	0.954623	0.960655	0.958688	0.958163
All_bray.csv	0.352773	0.38765	0.382033	0.420662	0.365999	0.368878	0.418737	0.458152	0.431913	0.620343	0.481986	0.43051	0.396336	0.400839	0.439115	0.509487	0.351505	0.40653	0.450601	0.354842	0.325762	0.314304	0.351166	0.501844	0.367724	0.325294	0.314853	0.287179	0.372071	0.419282	0.651509	0.381723	0.359305	0.429878	0.41839	0.373165	0.627846	0.446157	0.495928	0.463158	0.380475	0.462755	0.43034	0.454359	0.478357	0.335822	0.344733	0.370512	0.320996
All_bray.csv	0.579678	0.617459	0.556952	0.53649	0.54654	0.593311	0.669634	0.610591	0.657748	0.555441	0.689606	0.584138	0.600382	0.601956	0.651973	0.736394	0.538801	0.594278	0.660205	0.581668	0.567744	0.564685	0.53668	0.524163	0.550494	0.41446	0.468635	0.496981	0.4651	0.665502	0.591509	0.615087	0.575589	0.525531	0.599653	0.518035	0.552669	0.481209	0.435452	0.550937	0.601986	0.523966	0.635796	0.620902	0.652252	0.565587	0.543916	0.57054	0.52739
All_bray.csv	0.554971	0.59646	0.528031	0.530564	0.528537	0.559184	0.644805	0.582149	0.62485	0.553318	0.689749	0.588763	0.610919	0.606268	0.644079	0.729665	0.534337	0.59466	0.657576	0.575501	0.538428	0.535423	0.499658	0.493511	0.511437	0.41539	0.489062	0.492403	0.476121	0.634594	0.58176	0.579559	0.538899	0.479843	0.564294	0.489477	0.53244	0.459183	0.437233	0.5654	0.599514	0.499021	0.618448	0.604264	0.641167	0.563115	0.554498	0.572848	0.524575
All_bray.csv	0.607589	0.66731	0.583067	0.58461	0.582474	0.620483	0.698859	0.635848	0.683553	0.547928	0.751279	0.647887	0.666091	0.659845	0.696394	0.798904	0.592911	0.647546	0.724923	0.636092	0.592009	0.589754	0.561681	0.532871	0.57364	0.47023	0.511569	0.548617	0.529399	0.708739	0.572989	0.640488	0.608455	0.554704	0.627286	0.564805	0.5446	0.528094	0.461563	0.595037	0.661563	0.587249	0.68488	0.668149	0.696606	0.621948	0.600488	0.623691	0.582733
All_bray.csv	0.478241	0.54395	0.503796	0.527026	0.469384	0.489379	0.549539	0.499255	0.531978	0.632782	0.609092	0.558445	0.512819	0.511622	0.554952	0.643778	0.460697	0.516761	0.591229	0.493762	0.462561	0.452647	0.458812	0.548173	0.460563	0.426417	0.405402	0.459691	0.523061	0.568779	0.63745	0.494548	0.506974	0.494722	0.543821	0.460357	0.604313	0.504931	0.51762	0.500751	0.529641	0.526764	0.53768	0.522963	0.554846	0.49096	0.477312	0.489803	0.4572
All_bray.csv	0.554268	0.601692	0.521171	0.547701	0.540828	0.519426	0.641439	0.60321	0.576483	0.545898	0.72618	0.577719	0.599614	0.590379	0.667594	0.77804	0.551857	0.627611	0.715732	0.605373	0.55875	0.550794	0.496268	0.482015	0.526295	0.494449	0.547794	0.553732	0.510657	0.680412	0.567708	0.538684	0.496832	0.517789	0.499132	0.533244	0.510868	0.417059	0.445049	0.622601	0.660938	0.515832	0.635537	0.608516	0.642697	0.615136	0.537942	0.56371	0.530596
All_bray.csv	0.505215	0.514759	0.478579	0.505046	0.537057	0.443453	0.489476	0.630843	0.536644	0.760929	0.524398	0.526952	0.548793	0.578322	0.492446	0.408731	0.550972	0.512687	0.472378	0.572869	0.514262	0.509346	0.50849	0.623409	0.56754	0.581858	0.598944	0.486936	0.524413	0.533656	0.758136	0.504225	0.486666	0.528277	0.424353	0.506998	0.771221	0.543004	0.684151	0.564794	0.565654	0.60084	0.565599	0.637409	0.592047	0.546814	0.571785	0.568995	0.56148
All_bray.csv	0.356935	0.40079	0.323513	0.357527	0.366883	0.351843	0.450885	0.502839	0.451836	0.608542	0.536042	0.358136	0.401101	0.407436	0.471201	0.579741	0.377898	0.434918	0.531009	0.402135	0.364864	0.36493	0.345491	0.493753	0.40408	0.324791	0.369351	0.322114	0.343491	0.466179	0.627751	0.386652	0.321144	0.377301	0.336303	0.343223	0.588059	0.348234	0.492776	0.385573	0.429899	0.454233	0.457641	0.481353	0.489322	0.396204	0.351546	0.365447	0.356469
All_bray.csv	0.424011	0.471298	0.396601	0.428798	0.42231	0.402119	0.47608	0.540739	0.476753	0.606126	0.590702	0.427989	0.463696	0.461212	0.527274	0.632979	0.435963	0.496488	0.586253	0.470632	0.363838	0.382701	0.356874	0.458934	0.411146	0.408527	0.449089	0.392828	0.374767	0.523806	0.631079	0.400669	0.364071	0.417401	0.376271	0.410194	0.586948	0.355321	0.502052	0.469223	0.492145	0.460475	0.517258	0.524809	0.539897	0.460918	0.406848	0.429989	0.425775
All_bray.csv	0.86857	0.886204	0.857036	0.885665	0.902	0.806088	0.769926	0.895752	0.817414	0.966246	0.842194	0.929253	0.907556	0.936867	0.822281	0.859325	0.933419	0.884297	0.851669	0.958985	0.801946	0.808559	0.824506	0.849185	0.855958	0.955503	0.946003	0.913966	0.945723	0.882102	0.960493	0.810104	0.863034	0.899362	0.777896	0.948733	0.980203	0.961715	0.975527	0.967896	0.947261	0.965126	0.899475	0.935945	0.880728	0.949598	0.933081	0.934719	0.93197
All_bray.csv	0.559774	0.583802	0.532622	0.518726	0.555746	0.543231	0.598689	0.666695	0.617132	0.672203	0.62138	0.583262	0.585937	0.616816	0.578772	0.598636	0.57127	0.557546	0.547436	0.613871	0.610039	0.61364	0.598233	0.605942	0.640252	0.531171	0.523162	0.555974	0.500145	0.701524	0.678875	0.628113	0.635776	0.624173	0.557212	0.608589	0.692874	0.556211	0.579706	0.514063	0.64475	0.635326	0.608296	0.66837	0.644806	0.59114	0.565206	0.585869	0.550391
All_bray.csv	0.430593	0.417497	0.42041	0.40929	0.445913	0.414115	0.459986	0.572519	0.49278	0.730851	0.46954	0.456458	0.476161	0.504485	0.443061	0.378205	0.474752	0.45604	0.412771	0.49543	0.471415	0.483178	0.464108	0.634326	0.525052	0.484923	0.490476	0.402098	0.458575	0.514702	0.749833	0.491546	0.481671	0.516416	0.423279	0.501575	0.79855	0.519101	0.682536	0.498812	0.516266	0.595207	0.496666	0.56922	0.536966	0.480695	0.467143	0.485193	0.464048
All_bray.csv	0.55729	0.586625	0.51019	0.474839	0.500911	0.53273	0.656546	0.608405	0.613209	0.560602	0.679087	0.529715	0.549138	0.549535	0.635892	0.713859	0.490591	0.568069	0.662367	0.569502	0.59362	0.575532	0.528085	0.539674	0.565517	0.443477	0.45894	0.532553	0.443592	0.686142	0.610686	0.574754	0.552819	0.553799	0.535176	0.553505	0.617957	0.445565	0.526131	0.467299	0.618154	0.535233	0.604897	0.607495	0.641101	0.56478	0.49711	0.528753	0.470492
All_bray.csv	0.432708	0.403004	0.417952	0.409596	0.44982	0.438142	0.477705	0.609445	0.533189	0.773531	0.480368	0.493613	0.499699	0.531	0.464488	0.370959	0.504504	0.481848	0.417957	0.531172	0.516459	0.516623	0.518511	0.699268	0.569964	0.50213	0.502323	0.439264	0.489366	0.525509	0.781239	0.519351	0.510492	0.568542	0.454189	0.509429	0.817444	0.553396	0.71167	0.480159	0.529889	0.630696	0.526896	0.597694	0.569906	0.490458	0.473267	0.501889	0.478869
All_bray.csv	0.442762	0.36668	0.517142	0.525989	0.485365	0.368636	0.257895	0.445157	0.337796	0.836501	0.245831	0.548405	0.435835	0.435476	0.274221	0.121404	0.467847	0.286305	0.204218	0.465176	0.514309	0.508006	0.568062	0.752448	0.606089	0.595944	0.496209	0.422657	0.57664	0.277198	0.832572	0.416473	0.540187	0.615648	0.509337	0.508343	0.870228	0.62715	0.767299	0.593602	0.506266	0.67989	0.361437	0.409327	0.382456	0.419112	0.39452	0.374049	0.484637
All_bray.csv	0.426274	0.359667	0.505238	0.51363	0.474281	0.348716	0.262498	0.459515	0.343428	0.835577	0.251564	0.540071	0.424172	0.425722	0.253469	0.129203	0.457037	0.276015	0.214232	0.451575	0.496717	0.492367	0.556283	0.741792	0.591983	0.594051	0.49488	0.413272	0.575995	0.287665	0.825568	0.392517	0.520727	0.598996	0.488318	0.517178	0.872472	0.63958	0.769046	0.590904	0.493623	0.675559	0.348366	0.424385	0.389254	0.408165	0.39182	0.370659	0.484311
All_bray.csv	0.881091	0.887034	0.85672	0.833162	0.84772	0.873964	0.928179	0.860037	0.910691	0.758694	0.93671	0.897678	0.897575	0.89825	0.921233	0.942927	0.826388	0.864762	0.902141	0.868432	0.881843	0.89911	0.874464	0.839425	0.875763	0.830275	0.8497	0.843052	0.80106	0.91901	0.845149	0.930447	0.926636	0.895387	0.918661	0.854442	0.751228	0.826872	0.767093	0.879958	0.905338	0.850088	0.882685	0.893161	0.915538	0.857036	0.857133	0.863545	0.825528
All_bray.csv	0.950401	0.949312	0.937095	0.924425	0.952024	0.864676	0.862484	0.951182	0.895133	0.980459	0.854226	0.944028	0.927564	0.952294	0.846753	0.674583	0.936898	0.882205	0.780416	0.970978	0.960267	0.937205	0.945227	0.974077	0.975493	0.985147	0.975459	0.973648	0.975269	0.960001	0.978325	0.917693	0.968029	0.967031	0.859213	0.969533	0.990415	0.980191	0.986798	0.983832	0.968884	0.979768	0.918881	0.955871	0.902693	0.974633	0.960294	0.959004	0.949318
All_bray.csv	0.863145	0.850884	0.844119	0.812307	0.841444	0.781136	0.830817	0.849621	0.839527	0.792113	0.830453	0.88743	0.871018	0.891051	0.814483	0.682733	0.815806	0.798099	0.738105	0.881009	0.900183	0.881133	0.875438	0.886754	0.897444	0.841851	0.838148	0.841578	0.806586	0.91002	0.915275	0.886923	0.931318	0.911917	0.830321	0.891064	0.874334	0.843721	0.867837	0.877807	0.912649	0.882647	0.845807	0.889699	0.85665	0.873847	0.834809	0.851892	0.804598
All_bray.csv	0.844085	0.832828	0.821649	0.785326	0.818415	0.766195	0.822102	0.821973	0.832446	0.75247	0.826219	0.865072	0.850319	0.867317	0.813394	0.832121	0.792703	0.778126	0.798378	0.86162	0.882669	0.86802	0.859541	0.861435	0.88597	0.813123	0.814191	0.826827	0.780596	0.901339	0.875947	0.873434	0.919977	0.897063	0.814447	0.853757	0.781436	0.799207	0.779639	0.832251	0.897207	0.85597	0.827693	0.869305	0.843058	0.853546	0.808948	0.832719	0.7768
All_bray.csv	0.958558	0.95816	0.948131	0.939897	0.959109	0.892291	0.890389	0.955071	0.913397	0.977317	0.884968	0.953998	0.940233	0.959165	0.878615	0.750672	0.947557	0.906176	0.826855	0.973953	0.964674	0.947371	0.950049	0.972073	0.97612	0.983983	0.976103	0.97488	0.976135	0.965908	0.979216	0.932995	0.9719	0.970412	0.891005	0.972618	0.988883	0.978069	0.985744	0.980408	0.972417	0.979963	0.933469	0.961144	0.918768	0.97624	0.965248	0.964026	0.957196
All_bray.csv	0.964355	0.964223	0.95488	0.946731	0.964662	0.90214	0.899738	0.961071	0.921083	0.989301	0.893921	0.960699	0.947508	0.965338	0.888226	0.765157	0.954403	0.914173	0.837787	0.979214	0.970158	0.953846	0.95792	0.978932	0.980581	0.988832	0.981068	0.981048	0.982161	0.971026	0.985122	0.939692	0.977193	0.976034	0.899899	0.977994	0.994447	0.983901	0.990658	0.985579	0.979926	0.987155	0.940899	0.967367	0.926403	0.982774	0.972752	0.970598	0.964448
All_bray.csv	0.958963	0.958327	0.94933	0.941352	0.959972	0.898168	0.895188	0.960508	0.917314	0.989736	0.886174	0.954856	0.941956	0.960273	0.882841	0.751932	0.948989	0.907171	0.829088	0.974548	0.965949	0.948548	0.95452	0.976401	0.976891	0.984667	0.979355	0.976061	0.979053	0.966249	0.981478	0.933492	0.972072	0.971206	0.892579	0.97331	0.991079	0.981543	0.986707	0.983222	0.977576	0.985217	0.937424	0.965233	0.922814	0.980303	0.970106	0.96806	0.961549
All_bray.csv	0.576733	0.618053	0.527857	0.514608	0.535973	0.517258	0.657631	0.536046	0.599396	0.491223	0.718653	0.608128	0.614704	0.618306	0.664005	0.76479	0.553682	0.622834	0.703268	0.62761	0.605061	0.567766	0.529038	0.489312	0.54992	0.504508	0.552545	0.578792	0.533627	0.699762	0.540617	0.531353	0.536993	0.471341	0.476936	0.557746	0.52864	0.457263	0.421379	0.613816	0.668945	0.506619	0.632635	0.618988	0.647766	0.626515	0.562761	0.584901	0.535353
All_bray.csv	0.43991	0.475751	0.40469	0.369994	0.402048	0.365567	0.470654	0.532209	0.472563	0.581067	0.511461	0.421905	0.441841	0.453453	0.451553	0.503337	0.403005	0.429043	0.450957	0.46229	0.478361	0.457829	0.432967	0.524345	0.491871	0.415393	0.447889	0.413255	0.384311	0.565295	0.629833	0.456182	0.445125	0.460733	0.383273	0.442065	0.593868	0.339821	0.494148	0.474659	0.501309	0.4373	0.475614	0.505883	0.493311	0.456806	0.41452	0.426911	0.39109
All_bray.csv	0.666671	0.704192	0.618299	0.584257	0.618792	0.639058	0.742393	0.669585	0.708323	0.575066	0.771826	0.648003	0.657488	0.666988	0.732515	0.813494	0.602964	0.664685	0.752821	0.666038	0.695593	0.649671	0.627782	0.641332	0.673503	0.583567	0.6099	0.649517	0.581996	0.784957	0.64464	0.673391	0.670457	0.652924	0.645544	0.586355	0.528788	0.524831	0.496921	0.650002	0.712352	0.602767	0.676115	0.67017	0.697301	0.667279	0.6123	0.626185	0.559595
All_bray.csv	0.514293	0.535442	0.472088	0.43536	0.478585	0.446026	0.541954	0.583773	0.543053	0.597318	0.580513	0.504424	0.516106	0.534438	0.524419	0.537207	0.481901	0.508722	0.513362	0.537847	0.547298	0.52632	0.516399	0.565001	0.563685	0.487927	0.514009	0.493926	0.455871	0.642836	0.65667	0.526449	0.520136	0.536472	0.454924	0.494197	0.564973	0.413789	0.480665	0.542134	0.578336	0.500736	0.539603	0.569577	0.548023	0.534606	0.480659	0.495682	0.454023
All_bray.csv	0.796027	0.80969	0.767521	0.74076	0.763758	0.755618	0.80572	0.808035	0.814675	0.758166	0.811734	0.827173	0.81501	0.825192	0.785834	0.752077	0.760681	0.764297	0.737299	0.82732	0.842992	0.831992	0.813822	0.818899	0.837817	0.742956	0.75888	0.807552	0.741829	0.901683	0.838347	0.846929	0.881435	0.858654	0.795025	0.776634	0.704809	0.725632	0.711987	0.775783	0.856183	0.765225	0.802135	0.819215	0.80453	0.815334	0.766635	0.790783	0.735042
All_bray.csv	0.845333	0.841529	0.823643	0.806853	0.810259	0.885886	0.937968	0.857694	0.919444	0.783429	0.944623	0.89544	0.894013	0.884001	0.930312	0.954671	0.829924	0.878632	0.916447	0.87211	0.896614	0.905148	0.877545	0.842784	0.866046	0.746425	0.770984	0.846213	0.780616	0.928985	0.848643	0.935982	0.934363	0.904587	0.927968	0.798245	0.705989	0.742778	0.681506	0.781331	0.904015	0.798928	0.887498	0.867301	0.898103	0.862358	0.822319	0.847208	0.791994
All_bray.csv	0.392849	0.425136	0.451953	0.442156	0.387075	0.403713	0.475381	0.452052	0.479163	0.590726	0.495289	0.480804	0.401165	0.401104	0.46523	0.528078	0.34153	0.391182	0.471414	0.36274	0.390386	0.384387	0.382536	0.501117	0.392156	0.322889	0.277752	0.331282	0.420834	0.474751	0.605972	0.421048	0.457543	0.436322	0.504986	0.344891	0.555982	0.403106	0.449956	0.457468	0.41838	0.469967	0.433344	0.441613	0.477868	0.341699	0.348409	0.366289	0.354596
PreExposed_bray.csv	0	0.153078	0.117971	0.171001	0.112598	0.21117	0.273338	0.390182	0.299768	0.651484	0.365408	0.295629	0.231565	0.235994	0.288049	0.429474	0.21685	0.267618	0.349659	0.208061	0.198303	0.231932	0.29361	0.462721	0.334205	0.37486	0.274359	0.180669	0.336823	0.318564	0.630416	0.233693	0.24662	0.346225	0.294453	0.313498	0.709665	0.403317	0.592245	0.412963	0.266965	0.472045	0.301397	0.357757	0.377227	0.220158	0.245179	0.238539	0.22574
PreExposed_bray.csv	0.153078	0	0.209075	0.245761	0.2137	0.224171	0.290575	0.428863	0.336074	0.730024	0.332752	0.383715	0.280331	0.273534	0.304615	0.377668	0.295945	0.290194	0.322907	0.259453	0.309868	0.348168	0.403102	0.59962	0.433933	0.452013	0.330024	0.234886	0.408821	0.285922	0.738133	0.287614	0.348194	0.453803	0.393528	0.391251	0.792177	0.492137	0.66935	0.465813	0.351056	0.551865	0.315155	0.395752	0.412747	0.240819	0.252142	0.254542	0.294788
PreExposed_bray.csv	0.117971	0.209075	0	0.0795487	0.129452	0.253457	0.336354	0.423754	0.335923	0.616476	0.437774	0.262517	0.283469	0.29179	0.358786	0.505767	0.261261	0.32266	0.404332	0.261215	0.223318	0.23697	0.245093	0.435055	0.301406	0.345853	0.330431	0.254584	0.308723	0.406981	0.585689	0.272922	0.211823	0.304539	0.237696	0.311096	0.657673	0.37814	0.555526	0.415322	0.319966	0.441025	0.342692	0.398178	0.416273	0.30306	0.315647	0.306392	0.263761
PreExposed_bray.csv	0.171001	0.245761	0.0795487	0	0.141737	0.282519	0.383731	0.435136	0.371027	0.582442	0.450303	0.261081	0.291864	0.306432	0.374418	0.517596	0.251164	0.334055	0.421708	0.275302	0.274724	0.28279	0.280827	0.46242	0.341837	0.327715	0.324353	0.283085	0.308177	0.462278	0.576999	0.308191	0.269649	0.320983	0.266212	0.335516	0.640022	0.36692	0.534026	0.416517	0.339713	0.422754	0.356168	0.399198	0.415045	0.320745	0.321897	0.313938	0.257326
PreExposed_bray.csv	0.112598	0.2137	0.129452	0.141737	0	0.22449	0.343332	0.388425	0.314254	0.585632	0.420237	0.289906	0.25422	0.239689	0.33943	0.484723	0.199143	0.303836	0.387365	0.225293	0.217449	0.226036	0.26199	0.415676	0.299207	0.308186	0.243306	0.215101	0.319575	0.405757	0.547571	0.245374	0.239222	0.300437	0.285727	0.285982	0.616185	0.342828	0.514443	0.425756	0.277512	0.40781	0.315674	0.337998	0.365955	0.259117	0.253719	0.247735	0.207446
PreExposed_bray.csv	0.21117	0.224171	0.253457	0.282519	0.22449	0	0.203212	0.317681	0.181057	0.557781	0.291619	0.3186	0.213094	0.218365	0.212322	0.348566	0.211074	0.198798	0.276477	0.214754	0.28189	0.269378	0.304886	0.462052	0.326528	0.351617	0.274209	0.225816	0.366055	0.313651	0.584887	0.143135	0.218285	0.327213	0.192559	0.336094	0.647967	0.380886	0.519963	0.457007	0.302123	0.412293	0.251894	0.324419	0.304724	0.207886	0.208707	0.204729	0.24674
PreExposed_bray.csv	0.273338	0.290575	0.336354	0.383731	0.343332	0.203212	0	0.322515	0.12807	0.738213	0.145684	0.393797	0.279595	0.282224	0.126131	0.201055	0.343484	0.1682	0.146893	0.317178	0.296803	0.294472	0.378612	0.562615	0.425391	0.501979	0.399235	0.30591	0.468069	0.168805	0.725197	0.213597	0.335747	0.458632	0.308314	0.399228	0.790483	0.528627	0.686615	0.525443	0.342574	0.568234	0.215091	0.278106	0.229638	0.296355	0.288596	0.257639	0.365061
PreExposed_bray.csv	0.390182	0.428863	0.423754	0.435136	0.388425	0.317681	0.322515	0	0.199184	0.480845	0.373637	0.485769	0.392314	0.371117	0.353092	0.434439	0.352421	0.324491	0.375271	0.383567	0.44209	0.424465	0.413889	0.496321	0.420645	0.422102	0.371238	0.422984	0.499124	0.302139	0.497977	0.328821	0.424672	0.362213	0.405953	0.476974	0.680915	0.485523	0.550494	0.58864	0.482768	0.469828	0.343129	0.251497	0.272389	0.399788	0.351885	0.325797	0.379031
PreExposed_bray.csv	0.299768	0.336074	0.335923	0.371027	0.314254	0.181057	0.12807	0.199184	0	0.636483	0.224398	0.395339	0.295244	0.277654	0.204018	0.294828	0.308136	0.200523	0.222285	0.299491	0.335598	0.324395	0.352469	0.491308	0.368793	0.431907	0.355507	0.347934	0.473313	0.171568	0.637444	0.207068	0.303743	0.404454	0.285549	0.41729	0.707561	0.466503	0.60168	0.542669	0.385385	0.488931	0.228803	0.198113	0.15549	0.323318	0.294239	0.256952	0.341829
PreExposed_bray.csv	0.651484	0.730024	0.616476	0.582442	0.585632	0.557781	0.738213	0.480845	0.636483	0	0.784583	0.576695	0.598421	0.576796	0.706109	0.828792	0.495327	0.628701	0.740683	0.565305	0.648331	0.624604	0.556641	0.446687	0.526997	0.421535	0.532667	0.603906	0.520955	0.780995	0.323663	0.580855	0.555685	0.386966	0.533039	0.57736	0.497536	0.466961	0.427835	0.662558	0.63069	0.444379	0.648411	0.607287	0.653053	0.571217	0.543107	0.541979	0.505838
PreExposed_bray.csv	0.365408	0.332752	0.437774	0.450303	0.420237	0.291619	0.145684	0.373637	0.224398	0.784583	0	0.348372	0.280796	0.27575	0.107425	0.163763	0.378692	0.191793	0.150601	0.328477	0.415321	0.370585	0.481948	0.662081	0.481057	0.504205	0.361557	0.361021	0.467319	0.196436	0.769815	0.334019	0.454362	0.535786	0.422272	0.449105	0.821304	0.573092	0.722906	0.551566	0.300367	0.536043	0.187695	0.228418	0.194776	0.319497	0.316227	0.287665	0.371227
PreExposed_bray.csv	0.295629	0.383715	0.262517	0.261081	0.289906	0.3186	0.393797	0.485769	0.395339	0.576695	0.348372	0	0.155244	0.156235	0.283746	0.466004	0.234621	0.297536	0.387521	0.205265	0.294818	0.247065	0.299688	0.478807	0.319268	0.269219	0.269416	0.283859	0.248174	0.452981	0.58027	0.340404	0.281187	0.331846	0.290967	0.308857	0.637648	0.346292	0.531578	0.401807	0.181104	0.291967	0.273631	0.32606	0.336612	0.24395	0.26708	0.25135	0.198845
PreExposed_bray.csv	0.231565	0.280331	0.283469	0.291864	0.25422	0.213094	0.279595	0.392314	0.295244	0.598421	0.280796	0.155244	0	0.084348	0.204569	0.359204	0.164602	0.196508	0.262573	0.125623	0.281129	0.232847	0.327176	0.509417	0.35535	0.30465	0.233093	0.234538	0.301888	0.356387	0.613489	0.229834	0.289757	0.380291	0.31731	0.288553	0.659572	0.3924	0.560246	0.457901	0.179235	0.365917	0.202005	0.273432	0.265402	0.153895	0.165845	0.158246	0.152726
PreExposed_bray.csv	0.235994	0.273534	0.29179	0.306432	0.239689	0.218365	0.282224	0.371117	0.277654	0.576796	0.27575	0.156235	0.084348	0	0.197911	0.359727	0.162876	0.193921	0.276797	0.122612	0.286084	0.2365	0.323347	0.494652	0.327148	0.288535	0.205033	0.262052	0.313274	0.342877	0.588454	0.212561	0.291743	0.37288	0.339107	0.289164	0.627894	0.372039	0.532138	0.459441	0.168587	0.331342	0.181919	0.221202	0.232515	0.152931	0.141764	0.132597	0.164731
PreExposed_bray.csv	0.288049	0.304615	0.358786	0.374418	0.33943	0.212322	0.126131	0.353092	0.204018	0.706109	0.107425	0.283746	0.204569	0.197911	0	0.200904	0.308411	0.130315	0.142934	0.257611	0.344163	0.29812	0.411328	0.588748	0.414589	0.43385	0.320482	0.294205	0.396499	0.235806	0.711206	0.26489	0.376482	0.462233	0.349264	0.39246	0.766725	0.50895	0.666386	0.507082	0.27012	0.478211	0.151063	0.244455	0.205145	0.248682	0.243087	0.215255	0.295102
PreExposed_bray.csv	0.429474	0.377668	0.505767	0.517596	0.484723	0.348566	0.201055	0.434439	0.294828	0.828792	0.163763	0.466004	0.359204	0.359727	0.200904	0	0.417102	0.219322	0.120603	0.378793	0.470555	0.450751	0.523513	0.717473	0.559616	0.569432	0.470262	0.412869	0.542131	0.230456	0.810113	0.381025	0.507355	0.588186	0.477049	0.490331	0.862079	0.617507	0.756851	0.583955	0.42727	0.627742	0.305089	0.351622	0.318239	0.364493	0.363704	0.342396	0.439766
PreExposed_bray.csv	0.21685	0.295945	0.261261	0.251164	0.199143	0.211074	0.343484	0.352421	0.308136	0.495327	0.378692	0.234621	0.164602	0.162876	0.308411	0.417102	0	0.19922	0.334209	0.114495	0.249842	0.242851	0.270014	0.448545	0.316459	0.242905	0.187215	0.219217	0.292973	0.391688	0.537335	0.249954	0.283053	0.335745	0.317691	0.276433	0.558526	0.322809	0.454707	0.427678	0.238313	0.31728	0.262198	0.274057	0.304983	0.171444	0.16651	0.153441	0.129437
PreExposed_bray.csv	0.267618	0.290194	0.32266	0.334055	0.303836	0.198798	0.1682	0.324491	0.200523	0.628701	0.191793	0.297536	0.196508	0.193921	0.130315	0.219322	0.19922	0	0.156644	0.178991	0.31196	0.30422	0.366352	0.547143	0.409666	0.381107	0.296407	0.248753	0.343336	0.238747	0.644936	0.246384	0.362065	0.430556	0.34134	0.328808	0.681118	0.423109	0.579206	0.466978	0.289041	0.447123	0.161079	0.244932	0.232898	0.190071	0.185797	0.149971	0.245906
PreExposed_bray.csv	0.349659	0.322907	0.404332	0.421708	0.387365	0.276477	0.146893	0.375271	0.222285	0.740683	0.150601	0.387521	0.262573	0.276797	0.142934	0.120603	0.334209	0.156644	0	0.292794	0.39876	0.376913	0.465585	0.642341	0.49242	0.484382	0.395778	0.348758	0.454773	0.230762	0.743414	0.311875	0.416477	0.516265	0.398803	0.406538	0.798232	0.542014	0.694515	0.551068	0.338197	0.556515	0.218392	0.288767	0.2456	0.292333	0.287796	0.2632	0.345235
PreExposed_bray.csv	0.208061	0.259453	0.261215	0.275302	0.225293	0.214754	0.317178	0.383567	0.299491	0.565305	0.328477	0.205265	0.125623	0.122612	0.257611	0.378793	0.114495	0.178991	0.292794	0	0.249276	0.245475	0.310999	0.466706	0.316348	0.276037	0.185127	0.222159	0.276685	0.360171	0.579623	0.253903	0.289201	0.366715	0.353412	0.275462	0.624164	0.35897	0.524839	0.426137	0.194225	0.345586	0.228393	0.263185	0.291347	0.118394	0.155661	0.146934	0.14628
PreExposed_bray.csv	0.198303	0.309868	0.223318	0.274724	0.217449	0.28189	0.296803	0.44209	0.335598	0.648331	0.415321	0.294818	0.281129	0.286084	0.344163	0.470555	0.249842	0.31196	0.39876	0.249276	0	0.0992649	0.156827	0.335828	0.207357	0.33392	0.302978	0.214802	0.33322	0.368128	0.564542	0.223214	0.211048	0.280837	0.268781	0.273932	0.639008	0.373228	0.540494	0.466665	0.271617	0.41029	0.346103	0.380699	0.387143	0.264857	0.295644	0.288003	0.26339
PreExposed_bray.csv	0.231932	0.348168	0.23697	0.28279	0.226036	0.269378	0.294472	0.424465	0.324395	0.624604	0.370585	0.247065	0.232847	0.2365	0.29812	0.450751	0.242851	0.30422	0.376913	0.245475	0.0992649	0	0.148424	0.339085	0.171925	0.303479	0.265952	0.244538	0.317233	0.386113	0.552518	0.199527	0.21244	0.272196	0.25019	0.284305	0.619851	0.363083	0.524673	0.482893	0.231866	0.36012	0.303585	0.334661	0.333172	0.274341	0.293283	0.285446	0.235879
PreExposed_bray.csv	0.29361	0.403102	0.245093	0.280827	0.26199	0.304886	0.378612	0.413889	0.352469	0.556641	0.481948	0.299688	0.327176	0.323347	0.411328	0.523513	0.270014	0.366352	0.465585	0.310999	0.156827	0.148424	0	0.204924	0.103356	0.269228	0.303436	0.30254	0.33174	0.445259	0.473591	0.255083	0.22825	0.228435	0.24872	0.324825	0.521065	0.319572	0.438258	0.47128	0.360718	0.342169	0.393158	0.376261	0.402639	0.341921	0.340872	0.338283	0.306012
PreExposed_bray.csv	0.462721	0.59962	0.435055	0.46242	0.415676	0.462052	0.562615	0.496321	0.491308	0.446687	0.662081	0.478807	0.509417	0.494652	0.588748	0.717473	0.448545	0.547143	0.642341	0.466706	0.335828	0.339085	0.204924	0	0.18522	0.363159	0.434299	0.487925	0.429874	0.625284	0.345766	0.397614	0.392408	0.301852	0.3904	0.494278	0.491371	0.381346	0.385255	0.604932	0.528904	0.379403	0.55246	0.508661	0.542931	0.497389	0.495028	0.495772	0.469664
PreExposed_bray.csv	0.334205	0.433933	0.301406	0.341837	0.299207	0.326528	0.425391	0.420645	0.368793	0.526997	0.481057	0.319268	0.35535	0.327148	0.414589	0.559616	0.316459	0.409666	0.49242	0.316348	0.207357	0.171925	0.103356	0.18522	0	0.249824	0.286919	0.34348	0.343141	0.481427	0.455992	0.290026	0.24968	0.245914	0.298946	0.352872	0.530945	0.341696	0.441019	0.508859	0.344802	0.309303	0.386979	0.369937	0.401947	0.355453	0.36504	0.366971	0.322011
PreExposed_bray.csv	0.37486	0.452013	0.345853	0.327715	0.308186	0.351617	0.501979	0.422102	0.431907	0.421535	0.504205	0.269219	0.30465	0.288535	0.43385	0.569432	0.242905	0.381107	0.484382	0.276037	0.33392	0.303479	0.269228	0.363159	0.249824	0	0.176441	0.304699	0.220225	0.524079	0.465466	0.389992	0.327764	0.279162	0.359293	0.318593	0.487707	0.255516	0.395882	0.375787	0.326597	0.22273	0.372427	0.332502	0.388274	0.301333	0.272946	0.293015	0.226602
PreExposed_bray.csv	0.274359	0.330024	0.330431	0.324353	0.243306	0.274209	0.399235	0.371238	0.355507	0.532667	0.361557	0.269416	0.233093	0.205033	0.320482	0.470262	0.187215	0.296407	0.395778	0.185127	0.302978	0.265952	0.303436	0.434299	0.286919	0.176441	0	0.25349	0.259253	0.420984	0.552115	0.318517	0.343678	0.37036	0.40037	0.335264	0.593233	0.354238	0.496642	0.373471	0.232072	0.301105	0.247951	0.247559	0.290735	0.209222	0.194033	0.22054	0.184713
PreExposed_bray.csv	0.180669	0.234886	0.254584	0.283085	0.215101	0.225816	0.30591	0.422984	0.347934	0.603906	0.361021	0.283859	0.234538	0.262052	0.294205	0.412869	0.219217	0.248753	0.348758	0.222159	0.214802	0.244538	0.30254	0.487925	0.34348	0.304699	0.25349	0	0.23457	0.308292	0.614639	0.27392	0.245074	0.350397	0.311229	0.266149	0.661423	0.369519	0.54525	0.385181	0.220349	0.429307	0.317403	0.390225	0.396681	0.172818	0.210372	0.223164	0.213736
PreExposed_bray.csv	0.336823	0.408821	0.308723	0.308177	0.319575	0.366055	0.468069	0.499124	0.473313	0.520955	0.467319	0.248174	0.301888	0.313274	0.396499	0.542131	0.292973	0.343336	0.454773	0.276685	0.33322	0.317233	0.33174	0.429874	0.343141	0.220225	0.259253	0.23457	0	0.49263	0.540505	0.423616	0.353062	0.359652	0.37239	0.358713	0.604258	0.292459	0.489842	0.356943	0.308458	0.306745	0.376452	0.421716	0.453709	0.265422	0.265139	0.302497	0.237499
PreExposed_bray.csv	0.318564	0.285922	0.406981	0.462278	0.405757	0.313651	0.168805	0.302139	0.171568	0.780995	0.196436	0.452981	0.356387	0.342877	0.235806	0.230456	0.391688	0.238747	0.230762	0.360171	0.368128	0.386113	0.445259	0.625284	0.481427	0.524079	0.420984	0.308292	0.49263	0	0.775943	0.32502	0.405248	0.505059	0.453848	0.441104	0.819936	0.571589	0.716934	0.541685	0.399995	0.600747	0.296794	0.264068	0.253528	0.316909	0.311176	0.291889	0.413897
PreExposed_bray.csv	0.630416	0.738133	0.585689	0.576999	0.547571	0.584887	0.725197	0.497977	0.637444	0.323663	0.769815	0.58027	0.613489	0.588454	0.711206	0.810113	0.537335	0.644936	0.743414	0.579623	0.564542	0.552518	0.473591	0.345766	0.455992	0.465466	0.552115	0.614639	0.540505	0.775943	0	0.531342	0.5172	0.298104	0.4916	0.595011	0.544214	0.488786	0.471035	0.6789	0.626034	0.473875	0.671881	0.611693	0.645195	0.608381	0.601175	0.594033	0.56936
PreExposed_bray.csv	0.233693	0.287614	0.272922	0.308191	0.245374	0.143135	0.213597	0.328821	0.207068	0.580855	0.334019	0.340404	0.229834	0.212561	0.26489	0.381025	0.249954	0.246384	0.311875	0.253903	0.223214	0.199527	0.255083	0.397614	0.290026	0.389992	0.318517	0.27392	0.423616	0.32502	0.531342	0	0.154729	0.264922	0.149961	0.335481	0.663985	0.404178	0.533956	0.503395	0.301707	0.449058	0.273627	0.329187	0.31508	0.266767	0.244779	0.237339	0.302874
PreExposed_bray.csv	0.24662	0.348194	0.211823	0.269649	0.239222	0.218285	0.335747	0.424672	0.303743	0.555685	0.454362	0.281187	0.289757	0.291743	0.376482	0.507355	0.283053	0.362065	0.416477	0.289201	0.211048	0.21244	0.22825	0.392408	0.24968	0.327764	0.343678	0.245074	0.353062	0.405248	0.5172	0.154729	0	0.221685	0.118409	0.273882	0.627798	0.344398	0.503583	0.446589	0.279038	0.396769	0.374554	0.411044	0.401401	0.313091	0.322741	0.31737	0.304889
PreExposed_bray.csv	0.346225	0.453803	0.304539	0.320983	0.300437	0.327213	0.458632	0.362213	0.404454	0.386966	0.535786	0.331846	0.380291	0.37288	0.462233	0.588186	0.335745	0.430556	0.516265	0.366715	0.280837	0.272196	0.228435	0.301852	0.245914	0.279162	0.37036	0.350397	0.359652	0.505059	0.298104	0.264922	0.221685	0	0.209776	0.340858	0.562546	0.304688	0.433653	0.475252	0.387818	0.329151	0.449859	0.427348	0.453979	0.400269	0.397118	0.385323	0.365897
PreExposed_bray.csv	0.294453	0.393528	0.237696	0.266212	0.285727	0.192559	0.308314	0.405953	0.285549	0.533039	0.422272	0.290967	0.31731	0.339107	0.349264	0.477049	0.317691	0.34134	0.398803	0.353412	0.268781	0.25019	0.24872	0.3904	0.298946	0.359293	0.40037	0.311229	0.37239	0.453848	0.4916	0.149961	0.118409	0.209776	0	0.360998	0.652261	0.37886	0.51801	0.463219	0.359263	0.423874	0.386832	0.444111	0.402179	0.371393	0.367661	0.358814	0.341201
PreExposed_bray.csv	0.313498	0.391251	0.311096	0.335516	0.285982	0.336094	0.399228	0.476974	0.41729	0.57736	0.449105	0.308857	0.288553	0.289164	0.39246	0.490331	0.276433	0.328808	0.406538	0.275462	0.273932	0.284305	0.324825	0.494278	0.352872	0.318593	0.335264	0.266149	0.358713	0.441104	0.595011	0.335481	0.273882	0.340858	0.360998	0	0.46949	0.209483	0.378038	0.427322	0.250928	0.3437	0.34654	0.375563	0.390063	0.277179	0.32235	0.307761	0.29098
PreExposed_bray.csv	0.709665	0.792177	0.657673	0.640022	0.616185	0.647967	0.790483	0.680915	0.707561	0.497536	0.821304	0.637648	0.659572	0.627894	0.766725	0.862079	0.558526	0.681118	0.798232	0.624164	0.639008	0.619851	0.521065	0.491371	0.530945	0.487707	0.593233	0.661423	0.604258	0.819936	0.544214	0.663985	0.627798	0.562546	0.652261	0.46949	0	0.369532	0.216697	0.701489	0.673538	0.410545	0.688893	0.60379	0.671915	0.649676	0.630286	0.629033	0.602878
PreExposed_bray.csv	0.403317	0.492137	0.37814	0.36692	0.342828	0.380886	0.528627	0.485523	0.466503	0.466961	0.573092	0.346292	0.3924	0.372039	0.50895	0.617507	0.322809	0.423109	0.542014	0.35897	0.373228	0.363083	0.319572	0.381346	0.341696	0.255516	0.354238	0.369519	0.292459	0.571589	0.488786	0.404178	0.344398	0.304688	0.37886	0.209483	0.369532	0	0.251648	0.408764	0.399575	0.244223	0.453581	0.41961	0.476117	0.375601	0.353898	0.354791	0.332517
PreExposed_bray.csv	0.592245	0.66935	0.555526	0.534026	0.514443	0.519963	0.686615	0.550494	0.60168	0.427835	0.722906	0.531578	0.560246	0.532138	0.666386	0.756851	0.454707	0.579206	0.694515	0.524839	0.540494	0.524673	0.438258	0.385255	0.441019	0.395882	0.496642	0.54525	0.489842	0.716934	0.471035	0.533956	0.503583	0.433653	0.51801	0.378038	0.216697	0.251648	0	0.594106	0.573145	0.326048	0.598819	0.530118	0.590303	0.534056	0.520637	0.520778	0.490452
PreExposed_bray.csv	0.412963	0.465813	0.415322	0.416517	0.425756	0.457007	0.525443	0.58864	0.542669	0.662558	0.551566	0.401807	0.457901	0.459441	0.507082	0.583955	0.427678	0.466978	0.551068	0.426137	0.466665	0.482893	0.47128	0.604932	0.508859	0.375787	0.373471	0.385181	0.356943	0.541685	0.6789	0.503395	0.446589	0.475252	0.463219	0.427322	0.701489	0.408764	0.594106	0	0.444734	0.49837	0.496223	0.550602	0.567192	0.394255	0.408201	0.42664	0.399551
PreExposed_bray.csv	0.266965	0.351056	0.319966	0.339713	0.277512	0.302123	0.342574	0.482768	0.385385	0.63069	0.300367	0.181104	0.179235	0.168587	0.27012	0.42727	0.238313	0.289041	0.338197	0.194225	0.271617	0.231866	0.360718	0.528904	0.344802	0.326597	0.232072	0.220349	0.308458	0.399995	0.626034	0.301707	0.279038	0.387818	0.359263	0.250928	0.673538	0.399575	0.573145	0.444734	0	0.351717	0.186646	0.267894	0.25873	0.193737	0.257865	0.247347	0.213208
PreExposed_bray.csv	0.472045	0.551865	0.441025	0.422754	0.40781	0.412293	0.568234	0.469828	0.488931	0.444379	0.536043	0.291967	0.365917	0.331342	0.478211	0.627742	0.31728	0.447123	0.556515	0.345586	0.41029	0.36012	0.342169	0.379403	0.309303	0.22273	0.301105	0.429307	0.306745	0.600747	0.473875	0.449058	0.396769	0.329151	0.423874	0.3437	0.410545	0.244223	0.326048	0.49837	0.351717	0	0.402998	0.330942	0.40326	0.361399	0.36488	0.366135	0.304433
PreExposed_bray.csv	0.301397	0.315155	0.342692	0.356168	0.315674	0.251894	0.215091	0.343129	0.228803	0.648411	0.187695	0.273631	0.202005	0.181919	0.151063	0.305089	0.262198	0.161079	0.218392	0.228393	0.346103	0.303585	0.393158	0.55246	0.386979	0.372427	0.247951	0.317403	0.376452	0.296794	0.671881	0.273627	0.374554	0.449859	0.386832	0.34654	0.688893	0.453581	0.598819	0.496223	0.186646	0.402998	0	0.14888	0.146282	0.239696	0.228708	0.193592	0.251419
PreExposed_bray.csv	0.357757	0.395752	0.398178	0.399198	0.337998	0.324419	0.278106	0.251497	0.198113	0.607287	0.228418	0.32606	0.273432	0.221202	0.244455	0.351622	0.274057	0.244932	0.288767	0.263185	0.380699	0.334661	0.376261	0.508661	0.369937	0.332502	0.247559	0.390225	0.421716	0.264068	0.611693	0.329187	0.411044	0.427348	0.444111	0.375563	0.60379	0.41961	0.530118	0.550602	0.267894	0.330942	0.14888	0	0.0856283	0.296722	0.259518	0.230746	0.279619
PreExposed_bray.csv	0.377227	0.412747	0.416273	0.415045	0.365955	0.304724	0.229638	0.272389	0.15549	0.653053	0.194776	0.336612	0.265402	0.232515	0.205145	0.318239	0.304983	0.232898	0.2456	0.291347	0.387143	0.333172	0.402639	0.542931	0.401947	0.388274	0.290735	0.396681	0.453709	0.253528	0.645195	0.31508	0.401401	0.453979	0.402179	0.390063	0.671915	0.476117	0.590303	0.567192	0.25873	0.40326	0.146282	0.0856283	0	0.321438	0.289047	0.256381	0.308551
PreExposed_bray.csv	0.220158	0.240819	0.30306	0.320745	0.259117	0.207886	0.296355	0.399788	0.323318	0.571217	0.319497	0.24395	0.153895	0.152931	0.248682	0.364493	0.171444	0.190071	0.292333	0.118394	0.264857	0.274341	0.341921	0.497389	0.355453	0.301333	0.209222	0.172818	0.265422	0.316909	0.608381	0.266767	0.313091	0.400269	0.371393	0.277179	0.649676	0.375601	0.534056	0.394255	0.193737	0.361399	0.239696	0.296722	0.321438	0	0.101972	0.112578	0.15132
PreExposed_bray.csv	0.245179	0.252142	0.315647	0.321897	0.253719	0.208707	0.288596	0.351885	0.294239	0.543107	0.316227	0.26708	0.165845	0.141764	0.243087	0.363704	0.16651	0.185797	0.287796	0.155661	0.295644	0.293283	0.340872	0.495028	0.36504	0.272946	0.194033	0.210372	0.265139	0.311176	0.601175	0.244779	0.322741	0.397118	0.367661	0.32235	0.630286	0.353898	0.520637	0.408201	0.257865	0.36488	0.228708	0.259518	0.289047	0.101972	0	0.0622043	0.13516
PreExposed_bray.csv	0.238539	0.254542	0.306392	0.313938	0.247735	0.204729	0.257639	0.325797	0.256952	0.541979	0.287665	0.25135	0.158246	0.132597	0.215255	0.342396	0.153441	0.149971	0.2632	0.146934	0.288003	0.285446	0.338283	0.495772	0.366971	0.293015	0.22054	0.223164	0.302497	0.291889	0.594033	0.237339	0.31737	0.385323	0.358814	0.307761	0.629033	0.354791	0.520778	0.42664	0.247347	0.366135	0.193592	0.230746	0.256381	0.112578	0.0622043	0	0.139286
PreExposed_bray.csv	0.22574	0.294788	0.263761	0.257326	0.207446	0.24674	0.365061	0.379031	0.341829	0.505838	0.371227	0.198845	0.152726	0.164731	0.295102	0.439766	0.129437	0.245906	0.345235	0.14628	0.26339	0.235879	0.306012	0.469664	0.322011	0.226602	0.184713	0.213736	0.237499	0.413897	0.56936	0.302874	0.304889	0.365897	0.341201	0.29098	0.602878	0.332517	0.490452	0.399551	0.213208	0.304433	0.251419	0.279619	0.308551	0.15132	0.13516	0.139286	0
PreExposed_bray.csv	0.429934	0.371398	0.497907	0.536212	0.498962	0.353655	0.205895	0.297104	0.215929	0.868195	0.210273	0.559355	0.44176	0.444105	0.260723	0.238097	0.494019	0.310579	0.259317	0.474958	0.486492	0.484972	0.550509	0.734809	0.585549	0.638368	0.534846	0.45383	0.627019	0.158124	0.848584	0.383412	0.50023	0.595862	0.469971	0.55137	0.90604	0.686652	0.812417	0.645295	0.509437	0.705672	0.370855	0.352916	0.287164	0.448745	0.432265	0.408995	0.521588
PreExposed_bray.csv	0.276406	0.340847	0.297985	0.322544	0.243944	0.230884	0.393405	0.334603	0.339648	0.487317	0.458749	0.367562	0.302128	0.302216	0.392517	0.506908	0.231483	0.329747	0.440668	0.302356	0.2581	0.231354	0.218994	0.333585	0.240497	0.273873	0.267305	0.275975	0.35243	0.429432	0.472576	0.226647	0.264104	0.238686	0.259426	0.256862	0.488545	0.245821	0.370022	0.468682	0.345275	0.3204	0.35744	0.328168	0.368944	0.299357	0.26222	0.275137	0.243841
PreExposed_bray.csv	0.546648	0.619559	0.505481	0.507107	0.490449	0.513857	0.633261	0.414761	0.571886	0.422577	0.683264	0.546322	0.560965	0.544338	0.627361	0.725365	0.485891	0.582357	0.665548	0.540244	0.495691	0.477368	0.384183	0.362895	0.349667	0.419132	0.500116	0.540804	0.504755	0.653726	0.379704	0.49484	0.483849	0.311752	0.468111	0.438099	0.455197	0.365369	0.333681	0.606452	0.578352	0.366867	0.592348	0.53128	0.574303	0.5485	0.528594	0.532166	0.493288
PreExposed_bray.csv	0.354875	0.410123	0.381081	0.412861	0.344902	0.259718	0.193671	0.279022	0.157556	0.621529	0.274645	0.4379	0.335024	0.315747	0.265664	0.335901	0.33495	0.256449	0.26474	0.348877	0.302383	0.288987	0.295178	0.411079	0.320437	0.414793	0.38148	0.39655	0.496374	0.287071	0.583741	0.203691	0.319611	0.356417	0.301545	0.354162	0.623507	0.410437	0.520741	0.571627	0.405912	0.464166	0.278007	0.247795	0.212164	0.379848	0.340578	0.307688	0.378351
PreExposed_bray.csv	0.403664	0.483267	0.351896	0.332274	0.336957	0.377288	0.514443	0.481582	0.458213	0.473553	0.562401	0.349186	0.382568	0.373702	0.494124	0.611538	0.320759	0.432148	0.544177	0.360611	0.309155	0.300008	0.234086	0.324523	0.271187	0.251115	0.358558	0.339945	0.322696	0.54354	0.42855	0.360695	0.285308	0.238095	0.323197	0.288991	0.44858	0.232164	0.368585	0.469918	0.395256	0.267444	0.45187	0.399366	0.438753	0.37595	0.376498	0.371829	0.345882
PreExposed_bray.csv	0.541489	0.620387	0.500869	0.490099	0.47432	0.494195	0.625215	0.56098	0.56127	0.469384	0.668501	0.480739	0.502992	0.48622	0.606041	0.717671	0.440915	0.548946	0.650444	0.490293	0.45097	0.427052	0.33124	0.304016	0.363712	0.367945	0.471756	0.493902	0.463309	0.654664	0.450835	0.481648	0.431351	0.366853	0.456648	0.367209	0.325516	0.283111	0.273506	0.603693	0.522042	0.283972	0.562066	0.479976	0.532411	0.501869	0.480492	0.479566	0.459063
PreExposed_bray.csv	0.299782	0.389248	0.332977	0.339087	0.240686	0.290054	0.407727	0.417862	0.372755	0.520953	0.419326	0.250345	0.225495	0.205198	0.34464	0.488675	0.199393	0.311983	0.401849	0.20809	0.255976	0.20005	0.248032	0.390092	0.241728	0.227291	0.226897	0.250892	0.2839	0.457534	0.518918	0.307226	0.278805	0.324416	0.343923	0.267007	0.504587	0.288162	0.41457	0.437453	0.221214	0.260951	0.319337	0.306497	0.334439	0.219713	0.238983	0.235507	0.186403
PreExposed_bray.csv	0.268527	0.318044	0.334398	0.34781	0.267927	0.27042	0.344616	0.426823	0.352241	0.614373	0.340706	0.251821	0.189048	0.181312	0.273069	0.433827	0.229767	0.276284	0.335834	0.181478	0.287796	0.243476	0.35495	0.51055	0.338503	0.304285	0.213006	0.260002	0.316024	0.397247	0.585104	0.283758	0.3111	0.382312	0.388018	0.291336	0.650752	0.377666	0.544547	0.45509	0.193712	0.348467	0.254353	0.292833	0.290779	0.176872	0.211458	0.20584	0.205436
PreExposed_bray.csv	0.263869	0.29423	0.3129	0.313973	0.234929	0.208571	0.31953	0.359283	0.298025	0.563701	0.327322	0.254032	0.168387	0.142508	0.25537	0.410194	0.188076	0.248121	0.311079	0.191095	0.27218	0.195613	0.282128	0.446735	0.283863	0.248685	0.177167	0.268961	0.290255	0.385718	0.550262	0.227627	0.290272	0.341599	0.337286	0.294077	0.585492	0.317524	0.483552	0.447949	0.226877	0.311109	0.231993	0.242749	0.260522	0.181517	0.1582	0.172219	0.178759
PreExposed_bray.csv	0.382419	0.379232	0.44923	0.460824	0.414163	0.373665	0.250991	0.397744	0.303759	0.758872	0.190423	0.399552	0.321537	0.307491	0.239881	0.305123	0.397527	0.276992	0.247355	0.362739	0.446362	0.39652	0.511822	0.674332	0.504669	0.484263	0.356189	0.394209	0.456103	0.279126	0.756956	0.371996	0.462138	0.55208	0.494435	0.440647	0.800171	0.541549	0.707303	0.545589	0.303555	0.538002	0.22146	0.255107	0.243224	0.346341	0.318157	0.306886	0.373126
PreExposed_bray.csv	0.286379	0.304625	0.336889	0.342319	0.291952	0.250186	0.238822	0.346521	0.246319	0.630221	0.214703	0.283845	0.214184	0.189622	0.176396	0.32461	0.248382	0.175722	0.230616	0.227664	0.324762	0.285166	0.373937	0.534564	0.371025	0.31476	0.191465	0.307727	0.353589	0.332471	0.637775	0.270128	0.376348	0.436308	0.378327	0.35637	0.689879	0.42993	0.588308	0.461504	0.237842	0.392828	0.131865	0.213746	0.192864	0.227477	0.202606	0.188301	0.226327
Unexposed_bray.csv	0	0.153078	0.117971	0.171001	0.112598	0.21117	0.273338	0.390182	0.299768	0.651484	0.365408	0.295629	0.231565	0.235994	0.288049	0.429474	0.21685	0.267618	0.349659	0.208061	0.198303	0.231932	0.29361	0.462721	0.334205	0.37486	0.274359	0.180669	0.336823	0.318564	0.630416	0.233693	0.24662	0.346225	0.294453	0.313498	0.709665	0.403317	0.592245	0.412963	0.266965	0.472045	0.301397	0.357757	0.377227	0.220158	0.245179	0.238539	0.22574
Unexposed_bray.csv	0.153078	0	0.209075	0.245761	0.2137	0.224171	0.290575	0.428863	0.336074	0.730024	0.332752	0.383715	0.280331	0.273534	0.304615	0.377668	0.295945	0.290194	0.322907	0.259453	0.309868	0.348168	0.403102	0.59962	0.433933	0.452013	0.330024	0.234886	0.408821	0.285922	0.738133	0.287614	0.348194	0.453803	0.393528	0.391251	0.792177	0.492137	0.66935	0.465813	0.351056	0.551865	0.315155	0.395752	0.412747	0.240819	0.252142	0.254542	0.294788
Unexposed_bray.csv	0.117971	0.209075	0	0.0795487	0.129452	0.253457	0.336354	0.423754	0.335923	0.616476	0.437774	0.262517	0.283469	0.29179	0.358786	0.505767	0.261261	0.32266	0.404332	0.261215	0.223318	0.23697	0.245093	0.435055	0.301406	0.345853	0.330431	0.254584	0.308723	0.406981	0.585689	0.272922	0.211823	0.304539	0.237696	0.311096	0.657673	0.37814	0.555526	0.415322	0.319966	0.441025	0.342692	0.398178	0.416273	0.30306	0.315647	0.306392	0.263761
Unexposed_bray.csv	0.171001	0.245761	0.0795487	0	0.141737	0.282519	0.383731	0.435136	0.371027	0.582442	0.450303	0.261081	0.291864	0.306432	0.374418	0.517596	0.251164	0.334055	0.421708	0.275302	0.274724	0.28279	0.280827	0.46242	0.341837	0.327715	0.324353	0.283085	0.308177	0.462278	0.576999	0.308191	0.269649	0.320983	0.266212	0.335516	0.640022	0.36692	0.534026	0.416517	0.339713	0.422754	0.356168	0.399198	0.415045	0.320745	0.321897	0.313938	0.257326
Unexposed_bray.csv	0.112598	0.2137	0.129452	0.141737	0	0.22449	0.343332	0.388425	0.314254	0.585632	0.420237	0.289906	0.25422	0.239689	0.33943	0.484723	0.199143	0.303836	0.387365	0.225293	0.217449	0.226036	0.26199	0.415676	0.299207	0.308186	0.243306	0.215101	0.319575	0.405757	0.547571	0.245374	0.239222	0.300437	0.285727	0.285982	0.616185	0.342828	0.514443	0.425756	0.277512	0.40781	0.315674	0.337998	0.365955	0.259117	0.253719	0.247735	0.207446
Unexposed_bray.csv	0.21117	0.224171	0.253457	0.282519	0.22449	0	0.203212	0.317681	0.181057	0.557781	0.291619	0.3186	0.213094	0.218365	0.212322	0.348566	0.211074	0.198798	0.276477	0.214754	0.28189	0.269378	0.304886	0.462052	0.326528	0.351617	0.274209	0.225816	0.366055	0.313651	0.584887	0.143135	0.218285	0.327213	0.192559	0.336094	0.647967	0.380886	0.519963	0.457007	0.302123	0.412293	0.251894	0.324419	0.304724	0.207886	0.208707	0.204729	0.24674
Unexposed_bray.csv	0.273338	0.290575	0.336354	0.383731	0.343332	0.203212	0	0.322515	0.12807	0.738213	0.145684	0.393797	0.279595	0.282224	0.126131	0.201055	0.343484	0.1682	0.146893	0.317178	0.296803	0.294472	0.378612	0.562615	0.425391	0.501979	0.399235	0.30591	0.468069	0.168805	0.725197	0.213597	0.335747	0.458632	0.308314	0.399228	0.790483	0.528627	0.686615	0.525443	0.342574	0.568234	0.215091	0.278106	0.229638	0.296355	0.288596	0.257639	0.365061
Unexposed_bray.csv	0.390182	0.428863	0.423754	0.435136	0.388425	0.317681	0.322515	0	0.199184	0.480845	0.373637	0.485769	0.392314	0.371117	0.353092	0.434439	0.352421	0.324491	0.375271	0.383567	0.44209	0.424465	0.413889	0.496321	0.420645	0.422102	0.371238	0.422984	0.499124	0.302139	0.497977	0.328821	0.424672	0.362213	0.405953	0.476974	0.680915	0.485523	0.550494	0.58864	0.482768	0.469828	0.343129	0.251497	0.272389	0.399788	0.351885	0.325797	0.379031
Unexposed_bray.csv	0.299768	0.336074	0.335923	0.371027	0.314254	0.181057	0.12807	0.199184	0	0.636483	0.224398	0.395339	0.295244	0.277654	0.204018	0.294828	0.308136	0.200523	0.222285	0.299491	0.335598	0.324395	0.352469	0.491308	0.368793	0.431907	0.355507	0.347934	0.473313	0.171568	0.637444	0.207068	0.303743	0.404454	0.285549	0.41729	0.707561	0.466503	0.60168	0.542669	0.385385	0.488931	0.228803	0.198113	0.15549	0.323318	0.294239	0.256952	0.341829
Unexposed_bray.csv	0.651484	0.730024	0.616476	0.582442	0.585632	0.557781	0.738213	0.480845	0.636483	0	0.784583	0.576695	0.598421	0.576796	0.706109	0.828792	0.495327	0.628701	0.740683	0.565305	0.648331	0.624604	0.556641	0.446687	0.526997	0.421535	0.532667	0.603906	0.520955	0.780995	0.323663	0.580855	0.555685	0.386966	0.533039	0.57736	0.497536	0.466961	0.427835	0.662558	0.63069	0.444379	0.648411	0.607287	0.653053	0.571217	0.543107	0.541979	0.505838
Unexposed_bray.csv	0.365408	0.332752	0.437774	0.450303	0.420237	0.291619	0.145684	0.373637	0.224398	0.784583	0	0.348372	0.280796	0.27575	0.107425	0.163763	0.378692	0.191793	0.150601	0.328477	0.415321	0.370585	0.481948	0.662081	0.481057	0.504205	0.361557	0.361021	0.467319	0.196436	0.769815	0.334019	0.454362	0.535786	0.422272	0.449105	0.821304	0.573092	0.722906	0.551566	0.300367	0.536043	0.187695	0.228418	0.194776	0.319497	0.316227	0.287665	0.371227
Unexposed_bray.csv	0.295629	0.383715	0.262517	0.261081	0.289906	0.3186	0.393797	0.485769	0.395339	0.576695	0.348372	0	0.155244	0.156235	0.283746	0.466004	0.234621	0.297536	0.387521	0.205265	0.294818	0.247065	0.299688	0.478807	0.319268	0.269219	0.269416	0.283859	0.248174	0.452981	0.58027	0.340404	0.281187	0.331846	0.290967	0.308857	0.637648	0.346292	0.531578	0.401807	0.181104	0.291967	0.273631	0.32606	0.336612	0.24395	0.26708	0.25135	0.198845
Unexposed_bray.csv	0.231565	0.280331	0.283469	0.291864	0.25422	0.213094	0.279595	0.392314	0.295244	0.598421	0.280796	0.155244	0	0.084348	0.204569	0.359204	0.164602	0.196508	0.262573	0.125623	0.281129	0.232847	0.327176	0.509417	0.35535	0.30465	0.233093	0.234538	0.301888	0.356387	0.613489	0.229834	0.289757	0.380291	0.31731	0.288553	0.659572	0.3924	0.560246	0.457901	0.179235	0.365917	0.202005	0.273432	0.265402	0.153895	0.165845	0.158246	0.152726
Unexposed_bray.csv	0.235994	0.273534	0.29179	0.306432	0.239689	0.218365	0.282224	0.371117	0.277654	0.576796	0.27575	0.156235	0.084348	0	0.197911	0.359727	0.162876	0.193921	0.276797	0.122612	0.286084	0.2365	0.323347	0.494652	0.327148	0.288535	0.205033	0.262052	0.313274	0.342877	0.588454	0.212561	0.291743	0.37288	0.339107	0.289164	0.627894	0.372039	0.532138	0.459441	0.168587	0.331342	0.181919	0.221202	0.232515	0.152931	0.141764	0.132597	0.164731
Unexposed_bray.csv	0.288049	0.304615	0.358786	0.374418	0.33943	0.212322	0.126131	0.353092	0.204018	0.706109	0.107425	0.283746	0.204569	0.197911	0	0.200904	0.308411	0.130315	0.142934	0.257611	0.344163	0.29812	0.411328	0.588748	0.414589	0.43385	0.320482	0.294205	0.396499	0.235806	0.711206	0.26489	0.376482	0.462233	0.349264	0.39246	0.766725	0.50895	0.666386	0.507082	0.27012	0.478211	0.151063	0.244455	0.205145	0.248682	0.243087	0.215255	0.295102
Unexposed_bray.csv	0.429474	0.377668	0.505767	0.517596	0.484723	0.348566	0.201055	0.434439	0.294828	0.828792	0.163763	0.466004	0.359204	0.359727	0.200904	0	0.417102	0.219322	0.120603	0.378793	0.470555	0.450751	0.523513	0.717473	0.559616	0.569432	0.470262	0.412869	0.542131	0.230456	0.810113	0.381025	0.507355	0.588186	0.477049	0.490331	0.862079	0.617507	0.756851	0.583955	0.42727	0.627742	0.305089	0.351622	0.318239	0.364493	0.363704	0.342396	0.439766
Unexposed_bray.csv	0.21685	0.295945	0.261261	0.251164	0.199143	0.211074	0.343484	0.352421	0.308136	0.495327	0.378692	0.234621	0.164602	0.162876	0.308411	0.417102	0	0.19922	0.334209	0.114495	0.249842	0.242851	0.270014	0.448545	0.316459	0.242905	0.187215	0.219217	0.292973	0.391688	0.537335	0.249954	0.283053	0.335745	0.317691	0.276433	0.558526	0.322809	0.454707	0.427678	0.238313	0.31728	0.262198	0.274057	0.304983	0.171444	0.16651	0.153441	0.129437
Unexposed_bray.csv	0.267618	0.290194	0.32266	0.334055	0.303836	0.198798	0.1682	0.324491	0.200523	0.628701	0.191793	0.297536	0.196508	0.193921	0.130315	0.219322	0.19922	0	0.156644	0.178991	0.31196	0.30422	0.366352	0.547143	0.409666	0.381107	0.296407	0.248753	0.343336	0.238747	0.644936	0.246384	0.362065	0.430556	0.34134	0.328808	0.681118	0.423109	0.579206	0.466978	0.289041	0.447123	0.161079	0.244932	0.232898	0.190071	0.185797	0.149971	0.245906
Unexposed_bray.csv	0.349659	0.322907	0.404332	0.421708	0.387365	0.276477	0.146893	0.375271	0.222285	0.740683	0.150601	0.387521	0.262573	0.276797	0.142934	0.120603	0.334209	0.156644	0	0.292794	0.39876	0.376913	0.465585	0.642341	0.49242	0.484382	0.395778	0.348758	0.454773	0.230762	0.743414	0.311875	0.416477	0.516265	0.398803	0.406538	0.798232	0.542014	0.694515	0.551068	0.338197	0.556515	0.218392	0.288767	0.2456	0.292333	0.287796	0.2632	0.345235
Unexposed_bray.csv	0.208061	0.259453	0.261215	0.275302	0.225293	0.214754	0.317178	0.383567	0.299491	0.565305	0.328477	0.205265	0.125623	0.122612	0.257611	0.378793	0.114495	0.178991	0.292794	0	0.249276	0.245475	0.310999	0.466706	0.316348	0.276037	0.185127	0.222159	0.276685	0.360171	0.579623	0.253903	0.289201	0.366715	0.353412	0.275462	0.624164	0.35897	0.524839	0.426137	0.194225	0.345586	0.228393	0.263185	0.291347	0.118394	0.155661	0.146934	0.14628
Unexposed_bray.csv	0.198303	0.309868	0.223318	0.274724	0.217449	0.28189	0.296803	0.44209	0.335598	0.648331	0.415321	0.294818	0.281129	0.286084	0.344163	0.470555	0.249842	0.31196	0.39876	0.249276	0	0.0992649	0.156827	0.335828	0.207357	0.33392	0.302978	0.214802	0.33322	0.368128	0.564542	0.223214	0.211048	0.280837	0.268781	0.273932	0.639008	0.373228	0.540494	0.466665	0.271617	0.41029	0.346103	0.380699	0.387143	0.264857	0.295644	0.288003	0.26339
Unexposed_bray.csv	0.231932	0.348168	0.23697	0.28279	0.226036	0.269378	0.294472	0.424465	0.324395	0.624604	0.370585	0.247065	0.232847	0.2365	0.29812	0.450751	0.242851	0.30422	0.376913	0.245475	0.0992649	0	0.148424	0.339085	0.171925	0.303479	0.265952	0.244538	0.317233	0.386113	0.552518	0.199527	0.21244	0.272196	0.25019	0.284305	0.619851	0.363083	0.524673	0.482893	0.231866	0.36012	0.303585	0.334661	0.333172	0.274341	0.293283	0.285446	0.235879
Unexposed_bray.csv	0.29361	0.403102	0.245093	0.280827	0.26199	0.304886	0.378612	0.413889	0.352469	0.556641	0.481948	0.299688	0.327176	0.323347	0.411328	0.523513	0.270014	0.366352	0.465585	0.310999	0.156827	0.148424	0	0.204924	0.103356	0.269228	0.303436	0.30254	0.33174	0.445259	0.473591	0.255083	0.22825	0.228435	0.24872	0.324825	0.521065	0.319572	0.438258	0.47128	0.360718	0.342169	0.393158	0.376261	0.402639	0.341921	0.340872	0.338283	0.306012
Unexposed_bray.csv	0.462721	0.59962	0.435055	0.46242	0.415676	0.462052	0.562615	0.496321	0.491308	0.446687	0.662081	0.478807	0.509417	0.494652	0.588748	0.717473	0.448545	0.547143	0.642341	0.466706	0.335828	0.339085	0.204924	0	0.18522	0.363159	0.434299	0.487925	0.429874	0.625284	0.345766	0.397614	0.392408	0.301852	0.3904	0.494278	0.491371	0.381346	0.385255	0.604932	0.528904	0.379403	0.55246	0.508661	0.542931	0.497389	0.495028	0.495772	0.469664
Unexposed_bray.csv	0.334205	0.433933	0.301406	0.341837	0.299207	0.326528	0.425391	0.420645	0.368793	0.526997	0.481057	0.319268	0.35535	0.327148	0.414589	0.559616	0.316459	0.409666	0.49242	0.316348	0.207357	0.171925	0.103356	0.18522	0	0.249824	0.286919	0.34348	0.343141	0.481427	0.455992	0.290026	0.24968	0.245914	0.298946	0.352872	0.530945	0.341696	0.441019	0.508859	0.344802	0.309303	0.386979	0.369937	0.401947	0.355453	0.36504	0.366971	0.322011
Unexposed_bray.csv	0.37486	0.452013	0.345853	0.327715	0.308186	0.351617	0.501979	0.422102	0.431907	0.421535	0.504205	0.269219	0.30465	0.288535	0.43385	0.569432	0.242905	0.381107	0.484382	0.276037	0.33392	0.303479	0.269228	0.363159	0.249824	0	0.176441	0.304699	0.220225	0.524079	0.465466	0.389992	0.327764	0.279162	0.359293	0.318593	0.487707	0.255516	0.395882	0.375787	0.326597	0.22273	0.372427	0.332502	0.388274	0.301333	0.272946	0.293015	0.226602
Unexposed_bray.csv	0.274359	0.330024	0.330431	0.324353	0.243306	0.274209	0.399235	0.371238	0.355507	0.532667	0.361557	0.269416	0.233093	0.205033	0.320482	0.470262	0.187215	0.296407	0.395778	0.185127	0.302978	0.265952	0.303436	0.434299	0.286919	0.176441	0	0.25349	0.259253	0.420984	0.552115	0.318517	0.343678	0.37036	0.40037	0.335264	0.593233	0.354238	0.496642	0.373471	0.232072	0.301105	0.247951	0.247559	0.290735	0.209222	0.194033	0.22054	0.184713
Unexposed_bray.csv	0.180669	0.234886	0.254584	0.283085	0.215101	0.225816	0.30591	0.422984	0.347934	0.603906	0.361021	0.283859	0.234538	0.262052	0.294205	0.412869	0.219217	0.248753	0.348758	0.222159	0.214802	0.244538	0.30254	0.487925	0.34348	0.304699	0.25349	0	0.23457	0.308292	0.614639	0.27392	0.245074	0.350397	0.311229	0.266149	0.661423	0.369519	0.54525	0.385181	0.220349	0.429307	0.317403	0.390225	0.396681	0.172818	0.210372	0.223164	0.213736
Unexposed_bray.csv	0.336823	0.408821	0.308723	0.308177	0.319575	0.366055	0.468069	0.499124	0.473313	0.520955	0.467319	0.248174	0.301888	0.313274	0.396499	0.542131	0.292973	0.343336	0.454773	0.276685	0.33322	0.317233	0.33174	0.429874	0.343141	0.220225	0.259253	0.23457	0	0.49263	0.540505	0.423616	0.353062	0.359652	0.37239	0.358713	0.604258	0.292459	0.489842	0.356943	0.308458	0.306745	0.376452	0.421716	0.453709	0.265422	0.265139	0.302497	0.237499
Unexposed_bray.csv	0.318564	0.285922	0.406981	0.462278	0.405757	0.313651	0.168805	0.302139	0.171568	0.780995	0.196436	0.452981	0.356387	0.342877	0.235806	0.230456	0.391688	0.238747	0.230762	0.360171	0.368128	0.386113	0.445259	0.625284	0.481427	0.524079	0.420984	0.308292	0.49263	0	0.775943	0.32502	0.405248	0.505059	0.453848	0.441104	0.819936	0.571589	0.716934	0.541685	0.399995	0.600747	0.296794	0.264068	0.253528	0.316909	0.311176	0.291889	0.413897
Unexposed_bray.csv	0.630416	0.738133	0.585689	0.576999	0.547571	0.584887	0.725197	0.497977	0.637444	0.323663	0.769815	0.58027	0.613489	0.588454	0.711206	0.810113	0.537335	0.644936	0.743414	0.579623	0.564542	0.552518	0.473591	0.345766	0.455992	0.465466	0.552115	0.614639	0.540505	0.775943	0	0.531342	0.5172	0.298104	0.4916	0.595011	0.544214	0.488786	0.471035	0.6789	0.626034	0.473875	0.671881	0.611693	0.645195	0.608381	0.601175	0.594033	0.56936
Unexposed_bray.csv	0.233693	0.287614	0.272922	0.308191	0.245374	0.143135	0.213597	0.328821	0.207068	0.580855	0.334019	0.340404	0.229834	0.212561	0.26489	0.381025	0.249954	0.246384	0.311875	0.253903	0.223214	0.199527	0.255083	0.397614	0.290026	0.389992	0.318517	0.27392	0.423616	0.32502	0.531342	0	0.154729	0.264922	0.149961	0.335481	0.663985	0.404178	0.533956	0.503395	0.301707	0.449058	0.273627	0.329187	0.31508	0.266767	0.244779	0.237339	0.302874
Unexposed_bray.csv	0.24662	0.348194	0.211823	0.269649	0.239222	0.218285	0.335747	0.424672	0.303743	0.555685	0.454362	0.281187	0.289757	0.291743	0.376482	0.507355	0.283053	0.362065	0.416477	0.289201	0.211048	0.21244	0.22825	0.392408	0.24968	0.327764	0.343678	0.245074	0.353062	0.405248	0.5172	0.154729	0	0.221685	0.118409	0.273882	0.627798	0.344398	0.503583	0.446589	0.279038	0.396769	0.374554	0.411044	0.401401	0.313091	0.322741	0.31737	0.304889
Unexposed_bray.csv	0.346225	0.453803	0.304539	0.320983	0.300437	0.327213	0.458632	0.362213	0.404454	0.386966	0.535786	0.331846	0.380291	0.37288	0.462233	0.588186	0.335745	0.430556	0.516265	0.366715	0.280837	0.272196	0.228435	0.301852	0.245914	0.279162	0.37036	0.350397	0.359652	0.505059	0.298104	0.264922	0.221685	0	0.209776	0.340858	0.562546	0.304688	0.433653	0.475252	0.387818	0.329151	0.449859	0.427348	0.453979	0.400269	0.397118	0.385323	0.365897
Unexposed_bray.csv	0.294453	0.393528	0.237696	0.266212	0.285727	0.192559	0.308314	0.405953	0.285549	0.533039	0.422272	0.290967	0.31731	0.339107	0.349264	0.477049	0.317691	0.34134	0.398803	0.353412	0.268781	0.25019	0.24872	0.3904	0.298946	0.359293	0.40037	0.311229	0.37239	0.453848	0.4916	0.149961	0.118409	0.209776	0	0.360998	0.652261	0.37886	0.51801	0.463219	0.359263	0.423874	0.386832	0.444111	0.402179	0.371393	0.367661	0.358814	0.341201
Unexposed_bray.csv	0.313498	0.391251	0.311096	0.335516	0.285982	0.336094	0.399228	0.476974	0.41729	0.57736	0.449105	0.308857	0.288553	0.289164	0.39246	0.490331	0.276433	0.328808	0.406538	0.275462	0.273932	0.284305	0.324825	0.494278	0.352872	0.318593	0.335264	0.266149	0.358713	0.441104	0.595011	0.335481	0.273882	0.340858	0.360998	0	0.46949	0.209483	0.378038	0.427322	0.250928	0.3437	0.34654	0.375563	0.390063	0.277179	0.32235	0.307761	0.29098
Unexposed_bray.csv	0.709665	0.792177	0.657673	0.640022	0.616185	0.647967	0.790483	0.680915	0.707561	0.497536	0.821304	0.637648	0.659572	0.627894	0.766725	0.862079	0.558526	0.681118	0.798232	0.624164	0.639008	0.619851	0.521065	0.491371	0.530945	0.487707	0.593233	0.661423	0.604258	0.819936	0.544214	0.663985	0.627798	0.562546	0.652261	0.46949	0	0.369532	0.216697	0.701489	0.673538	0.410545	0.688893	0.60379	0.671915	0.649676	0.630286	0.629033	0.602878
Unexposed_bray.csv	0.403317	0.492137	0.37814	0.36692	0.342828	0.380886	0.528627	0.485523	0.466503	0.466961	0.573092	0.346292	0.3924	0.372039	0.50895	0.617507	0.322809	0.423109	0.542014	0.35897	0.373228	0.363083	0.319572	0.381346	0.341696	0.255516	0.354238	0.369519	0.292459	0.571589	0.488786	0.404178	0.344398	0.304688	0.37886	0.209483	0.369532	0	0.251648	0.408764	0.399575	0.244223	0.453581	0.41961	0.476117	0.375601	0.353898	0.354791	0.332517
Unexposed_bray.csv	0.592245	0.66935	0.555526	0.534026	0.514443	0.519963	0.686615	0.550494	0.60168	0.427835	0.722906	0.531578	0.560246	0.532138	0.666386	0.756851	0.454707	0.579206	0.694515	0.524839	0.540494	0.524673	0.438258	0.385255	0.441019	0.395882	0.496642	0.54525	0.489842	0.716934	0.471035	0.533956	0.503583	0.433653	0.51801	0.378038	0.216697	0.251648	0	0.594106	0.573145	0.326048	0.598819	0.530118	0.590303	0.534056	0.520637	0.520778	0.490452
Unexposed_bray.csv	0.412963	0.465813	0.415322	0.416517	0.425756	0.457007	0.525443	0.58864	0.542669	0.662558	0.551566	0.401807	0.457901	0.459441	0.507082	0.583955	0.427678	0.466978	0.551068	0.426137	0.466665	0.482893	0.47128	0.604932	0.508859	0.375787	0.373471	0.385181	0.356943	0.541685	0.6789	0.503395	0.446589	0.475252	0.463219	0.427322	0.701489	0.408764	0.594106	0	0.444734	0.49837	0.496223	0.550602	0.567192	0.394255	0.408201	0.42664	0.399551
Unexposed_bray.csv	0.266965	0.351056	0.319966	0.339713	0.277512	0.302123	0.342574	0.482768	0.385385	0.63069	0.300367	0.181104	0.179235	0.168587	0.27012	0.42727	0.238313	0.289041	0.338197	0.194225	0.271617	0.231866	0.360718	0.528904	0.344802	0.326597	0.232072	0.220349	0.308458	0.399995	0.626034	0.301707	0.279038	0.387818	0.359263	0.250928	0.673538	0.399575	0.573145	0.444734	0	0.351717	0.186646	0.267894	0.25873	0.193737	0.257865	0.247347	0.213208
Unexposed_bray.csv	0.472045	0.551865	0.441025	0.422754	0.40781	0.412293	0.568234	0.469828	0.488931	0.444379	0.536043	0.291967	0.365917	0.331342	0.478211	0.627742	0.31728	0.447123	0.556515	0.345586	0.41029	0.36012	0.342169	0.379403	0.309303	0.22273	0.301105	0.429307	0.306745	0.600747	0.473875	0.449058	0.396769	0.329151	0.423874	0.3437	0.410545	0.244223	0.326048	0.49837	0.351717	0	0.402998	0.330942	0.40326	0.361399	0.36488	0.366135	0.304433
Unexposed_bray.csv	0.301397	0.315155	0.342692	0.356168	0.315674	0.251894	0.215091	0.343129	0.228803	0.648411	0.187695	0.273631	0.202005	0.181919	0.151063	0.305089	0.262198	0.161079	0.218392	0.228393	0.346103	0.303585	0.393158	0.55246	0.386979	0.372427	0.247951	0.317403	0.376452	0.296794	0.671881	0.273627	0.374554	0.449859	0.386832	0.34654	0.688893	0.453581	0.598819	0.496223	0.186646	0.402998	0	0.14888	0.146282	0.239696	0.228708	0.193592	0.251419
Unexposed_bray.csv	0.357757	0.395752	0.398178	0.399198	0.337998	0.324419	0.278106	0.251497	0.198113	0.607287	0.228418	0.32606	0.273432	0.221202	0.244455	0.351622	0.274057	0.244932	0.288767	0.263185	0.380699	0.334661	0.376261	0.508661	0.369937	0.332502	0.247559	0.390225	0.421716	0.264068	0.611693	0.329187	0.411044	0.427348	0.444111	0.375563	0.60379	0.41961	0.530118	0.550602	0.267894	0.330942	0.14888	0	0.0856283	0.296722	0.259518	0.230746	0.279619
Unexposed_bray.csv	0.377227	0.412747	0.416273	0.415045	0.365955	0.304724	0.229638	0.272389	0.15549	0.653053	0.194776	0.336612	0.265402	0.232515	0.205145	0.318239	0.304983	0.232898	0.2456	0.291347	0.387143	0.333172	0.402639	0.542931	0.401947	0.388274	0.290735	0.396681	0.453709	0.253528	0.645195	0.31508	0.401401	0.453979	0.402179	0.390063	0.671915	0.476117	0.590303	0.567192	0.25873	0.40326	0.146282	0.0856283	0	0.321438	0.289047	0.256381	0.308551
Unexposed_bray.csv	0.220158	0.240819	0.30306	0.320745	0.259117	0.207886	0.296355	0.399788	0.323318	0.571217	0.319497	0.24395	0.153895	0.152931	0.248682	0.364493	0.171444	0.190071	0.292333	0.118394	0.264857	0.274341	0.341921	0.497389	0.355453	0.301333	0.209222	0.172818	0.265422	0.316909	0.608381	0.266767	0.313091	0.400269	0.371393	0.277179	0.649676	0.375601	0.534056	0.394255	0.193737	0.361399	0.239696	0.296722	0.321438	0	0.101972	0.112578	0.15132
Unexposed_bray.csv	0.245179	0.252142	0.315647	0.321897	0.253719	0.208707	0.288596	0.351885	0.294239	0.543107	0.316227	0.26708	0.165845	0.141764	0.243087	0.363704	0.16651	0.185797	0.287796	0.155661	0.295644	0.293283	0.340872	0.495028	0.36504	0.272946	0.194033	0.210372	0.265139	0.311176	0.601175	0.244779	0.322741	0.397118	0.367661	0.32235	0.630286	0.353898	0.520637	0.408201	0.257865	0.36488	0.228708	0.259518	0.289047	0.101972	0	0.0622043	0.13516
Unexposed_bray.csv	0.238539	0.254542	0.306392	0.313938	0.247735	0.204729	0.257639	0.325797	0.256952	0.541979	0.287665	0.25135	0.158246	0.132597	0.215255	0.342396	0.153441	0.149971	0.2632	0.146934	0.288003	0.285446	0.338283	0.495772	0.366971	0.293015	0.22054	0.223164	0.302497	0.291889	0.594033	0.237339	0.31737	0.385323	0.358814	0.307761	0.629033	0.354791	0.520778	0.42664	0.247347	0.366135	0.193592	0.230746	0.256381	0.112578	0.0622043	0	0.139286
Unexposed_bray.csv	0.22574	0.294788	0.263761	0.257326	0.207446	0.24674	0.365061	0.379031	0.341829	0.505838	0.371227	0.198845	0.152726	0.164731	0.295102	0.439766	0.129437	0.245906	0.345235	0.14628	0.26339	0.235879	0.306012	0.469664	0.322011	0.226602	0.184713	0.213736	0.237499	0.413897	0.56936	0.302874	0.304889	0.365897	0.341201	0.29098	0.602878	0.332517	0.490452	0.399551	0.213208	0.304433	0.251419	0.279619	0.308551	0.15132	0.13516	0.139286	0
Unexposed_bray.csv	0.429934	0.371398	0.497907	0.536212	0.498962	0.353655	0.205895	0.297104	0.215929	0.868195	0.210273	0.559355	0.44176	0.444105	0.260723	0.238097	0.494019	0.310579	0.259317	0.474958	0.486492	0.484972	0.550509	0.734809	0.585549	0.638368	0.534846	0.45383	0.627019	0.158124	0.848584	0.383412	0.50023	0.595862	0.469971	0.55137	0.90604	0.686652	0.812417	0.645295	0.509437	0.705672	0.370855	0.352916	0.287164	0.448745	0.432265	0.408995	0.521588
Unexposed_bray.csv	0.276406	0.340847	0.297985	0.322544	0.243944	0.230884	0.393405	0.334603	0.339648	0.487317	0.458749	0.367562	0.302128	0.302216	0.392517	0.506908	0.231483	0.329747	0.440668	0.302356	0.2581	0.231354	0.218994	0.333585	0.240497	0.273873	0.267305	0.275975	0.35243	0.429432	0.472576	0.226647	0.264104	0.238686	0.259426	0.256862	0.488545	0.245821	0.370022	0.468682	0.345275	0.3204	0.35744	0.328168	0.368944	0.299357	0.26222	0.275137	0.243841
Unexposed_bray.csv	0.546648	0.619559	0.505481	0.507107	0.490449	0.513857	0.633261	0.414761	0.571886	0.422577	0.683264	0.546322	0.560965	0.544338	0.627361	0.725365	0.485891	0.582357	0.665548	0.540244	0.495691	0.477368	0.384183	0.362895	0.349667	0.419132	0.500116	0.540804	0.504755	0.653726	0.379704	0.49484	0.483849	0.311752	0.468111	0.438099	0.455197	0.365369	0.333681	0.606452	0.578352	0.366867	0.592348	0.53128	0.574303	0.5485	0.528594	0.532166	0.493288
Unexposed_bray.csv	0.354875	0.410123	0.381081	0.412861	0.344902	0.259718	0.193671	0.279022	0.157556	0.621529	0.274645	0.4379	0.335024	0.315747	0.265664	0.335901	0.33495	0.256449	0.26474	0.348877	0.302383	0.288987	0.295178	0.411079	0.320437	0.414793	0.38148	0.39655	0.496374	0.287071	0.583741	0.203691	0.319611	0.356417	0.301545	0.354162	0.623507	0.410437	0.520741	0.571627	0.405912	0.464166	0.278007	0.247795	0.212164	0.379848	0.340578	0.307688	0.378351
Unexposed_bray.csv	0.403664	0.483267	0.351896	0.332274	0.336957	0.377288	0.514443	0.481582	0.458213	0.473553	0.562401	0.349186	0.382568	0.373702	0.494124	0.611538	0.320759	0.432148	0.544177	0.360611	0.309155	0.300008	0.234086	0.324523	0.271187	0.251115	0.358558	0.339945	0.322696	0.54354	0.42855	0.360695	0.285308	0.238095	0.323197	0.288991	0.44858	0.232164	0.368585	0.469918	0.395256	0.267444	0.45187	0.399366	0.438753	0.37595	0.376498	0.371829	0.345882
Unexposed_bray.csv	0.541489	0.620387	0.500869	0.490099	0.47432	0.494195	0.625215	0.56098	0.56127	0.469384	0.668501	0.480739	0.502992	0.48622	0.606041	0.717671	0.440915	0.548946	0.650444	0.490293	0.45097	0.427052	0.33124	0.304016	0.363712	0.367945	0.471756	0.493902	0.463309	0.654664	0.450835	0.481648	0.431351	0.366853	0.456648	0.367209	0.325516	0.283111	0.273506	0.603693	0.522042	0.283972	0.562066	0.479976	0.532411	0.501869	0.480492	0.479566	0.459063
Unexposed_bray.csv	0.299782	0.389248	0.332977	0.339087	0.240686	0.290054	0.407727	0.417862	0.372755	0.520953	0.419326	0.250345	0.225495	0.205198	0.34464	0.488675	0.199393	0.311983	0.401849	0.20809	0.255976	0.20005	0.248032	0.390092	0.241728	0.227291	0.226897	0.250892	0.2839	0.457534	0.518918	0.307226	0.278805	0.324416	0.343923	0.267007	0.504587	0.288162	0.41457	0.437453	0.221214	0.260951	0.319337	0.306497	0.334439	0.219713	0.238983	0.235507	0.186403
Unexposed_bray.csv	0.268527	0.318044	0.334398	0.34781	0.267927	0.27042	0.344616	0.426823	0.352241	0.614373	0.340706	0.251821	0.189048	0.181312	0.273069	0.433827	0.229767	0.276284	0.335834	0.181478	0.287796	0.243476	0.35495	0.51055	0.338503	0.304285	0.213006	0.260002	0.316024	0.397247	0.585104	0.283758	0.3111	0.382312	0.388018	0.291336	0.650752	0.377666	0.544547	0.45509	0.193712	0.348467	0.254353	0.292833	0.290779	0.176872	0.211458	0.20584	0.205436
Unexposed_bray.csv	0.263869	0.29423	0.3129	0.313973	0.234929	0.208571	0.31953	0.359283	0.298025	0.563701	0.327322	0.254032	0.168387	0.142508	0.25537	0.410194	0.188076	0.248121	0.311079	0.191095	0.27218	0.195613	0.282128	0.446735	0.283863	0.248685	0.177167	0.268961	0.290255	0.385718	0.550262	0.227627	0.290272	0.341599	0.337286	0.294077	0.585492	0.317524	0.483552	0.447949	0.226877	0.311109	0.231993	0.242749	0.260522	0.181517	0.1582	0.172219	0.178759
Unexposed_bray.csv	0.382419	0.379232	0.44923	0.460824	0.414163	0.373665	0.250991	0.397744	0.303759	0.758872	0.190423	0.399552	0.321537	0.307491	0.239881	0.305123	0.397527	0.276992	0.247355	0.362739	0.446362	0.39652	0.511822	0.674332	0.504669	0.484263	0.356189	0.394209	0.456103	0.279126	0.756956	0.371996	0.462138	0.55208	0.494435	0.440647	0.800171	0.541549	0.707303	0.545589	0.303555	0.538002	0.22146	0.255107	0.243224	0.346341	0.318157	0.306886	0.373126
Unexposed_bray.csv	0.286379	0.304625	0.336889	0.342319	0.291952	0.250186	0.238822	0.346521	0.246319	0.630221	0.214703	0.283845	0.214184	0.189622	0.176396	0.32461	0.248382	0.175722	0.230616	0.227664	0.324762	0.285166	0.373937	0.534564	0.371025	0.31476	0.191465	0.307727	0.353589	0.332471	0.637775	0.270128	0.376348	0.436308	0.378327	0.35637	0.689879	0.42993	0.588308	0.461504	0.237842	0.392828	0.131865	0.213746	0.192864	0.227477	0.202606	0.188301	0.226327
Unexposed_bray.csv	0.352295	0.427148	0.321223	0.33398	0.367763	0.426288	0.47615	0.510541	0.488582	0.603802	0.576185	0.4522	0.476708	0.489432	0.522563	0.625967	0.436387	0.477107	0.548462	0.466575	0.390933	0.381156	0.375605	0.478524	0.429819	0.401061	0.386935	0.401727	0.355978	0.53476	0.633639	0.42224	0.397038	0.42259	0.400364	0.482434	0.67749	0.412639	0.573288	0.321074	0.510573	0.485273	0.522014	0.54836	0.56415	0.473636	0.432444	0.453495	0.397573
Unexposed_bray.csv	0.254386	0.325242	0.232802	0.259477	0.284203	0.330237	0.361978	0.467485	0.4069	0.610153	0.466342	0.333683	0.363783	0.375039	0.40729	0.521053	0.337877	0.372114	0.435817	0.33529	0.219916	0.246223	0.267546	0.443895	0.310789	0.323388	0.330189	0.257009	0.286199	0.420802	0.633186	0.320914	0.266671	0.35507	0.305316	0.348408	0.680182	0.37604	0.561971	0.378699	0.351832	0.448522	0.412664	0.462146	0.478174	0.321323	0.321303	0.343109	0.287407
Unexposed_bray.csv	0.321311	0.376718	0.295834	0.302609	0.350105	0.342464	0.372666	0.506581	0.421435	0.642461	0.464443	0.395818	0.409965	0.442444	0.419575	0.518462	0.400914	0.391505	0.435404	0.421924	0.302193	0.320282	0.349182	0.482708	0.405507	0.401463	0.41536	0.356446	0.322686	0.476761	0.680255	0.359438	0.364998	0.418304	0.317515	0.443619	0.708333	0.406262	0.5952	0.409378	0.43984	0.487591	0.445961	0.524449	0.502989	0.41089	0.391901	0.415385	0.361133
Unexposed_bray.csv	0.331259	0.351018	0.30173	0.317012	0.353378	0.33441	0.352012	0.512767	0.405929	0.687707	0.450296	0.401236	0.401285	0.440561	0.419783	0.484183	0.409836	0.397611	0.405156	0.438578	0.317055	0.330015	0.36056	0.552459	0.423101	0.412362	0.395412	0.35062	0.403644	0.440067	0.738704	0.350648	0.337448	0.45018	0.307506	0.397814	0.763495	0.460202	0.648487	0.389759	0.430371	0.557263	0.433373	0.534833	0.486928	0.425825	0.408816	0.430657	0.378821
Unexposed_bray.csv	0.326673	0.378157	0.303232	0.310752	0.313531	0.368563	0.456074	0.479948	0.464376	0.565082	0.420586	0.257587	0.327855	0.30083	0.38488	0.495702	0.285388	0.341874	0.421669	0.275428	0.31866	0.282005	0.314812	0.490153	0.310474	0.204834	0.224122	0.240086	0.206634	0.459239	0.57417	0.394668	0.319918	0.35838	0.369804	0.315734	0.621238	0.344998	0.508006	0.356663	0.269434	0.338124	0.360751	0.393771	0.424818	0.269436	0.293662	0.315018	0.246512
Unexposed_bray.csv	0.365526	0.443305	0.334416	0.312114	0.320439	0.40308	0.50247	0.470935	0.489416	0.501382	0.530916	0.349364	0.388076	0.389053	0.468998	0.578155	0.307623	0.381447	0.498932	0.344684	0.33659	0.342766	0.302699	0.422057	0.333825	0.180911	0.251221	0.302844	0.240239	0.521245	0.509874	0.42722	0.370937	0.302483	0.401718	0.327017	0.512833	0.298498	0.431128	0.321616	0.383088	0.326026	0.43077	0.428079	0.47328	0.336705	0.33356	0.351301	0.291929
Unexposed_bray.csv	0.287769	0.350058	0.319731	0.316881	0.251574	0.325365	0.39635	0.424806	0.404922	0.566468	0.413614	0.333168	0.280255	0.284501	0.362613	0.476363	0.247843	0.319206	0.378887	0.251664	0.264825	0.235282	0.30028	0.455849	0.305045	0.231259	0.222936	0.220926	0.28446	0.428264	0.569713	0.336734	0.328777	0.331857	0.389556	0.24815	0.56478	0.327111	0.475613	0.419882	0.25796	0.35077	0.331676	0.356108	0.380972	0.257441	0.271575	0.283824	0.214446
Unexposed_bray.csv	0.351094	0.405024	0.325289	0.301152	0.328685	0.396992	0.484013	0.48977	0.487108	0.583773	0.494213	0.351615	0.386838	0.38725	0.450688	0.54469	0.332894	0.39097	0.463591	0.345843	0.357945	0.352588	0.347581	0.49419	0.382555	0.258583	0.26318	0.298298	0.273749	0.49675	0.59772	0.424329	0.373078	0.372577	0.397992	0.363008	0.621633	0.372908	0.51199	0.238417	0.365049	0.403598	0.429866	0.452676	0.476921	0.335057	0.338117	0.359666	0.294405
Unexposed_bray.csv	0.524208	0.582259	0.480762	0.458754	0.441832	0.498049	0.623444	0.53011	0.569364	0.501829	0.658109	0.488513	0.512382	0.498082	0.600117	0.697747	0.417847	0.523032	0.624478	0.47738	0.465759	0.454056	0.384367	0.404337	0.393416	0.334912	0.41946	0.463662	0.394147	0.641777	0.455872	0.516673	0.467605	0.392915	0.494627	0.429004	0.507152	0.345655	0.439193	0.542548	0.528436	0.368961	0.554022	0.503663	0.554776	0.487912	0.463776	0.470889	0.433835
Unexposed_bray.csv	0.420428	0.496499	0.387626	0.376332	0.401124	0.49281	0.558516	0.531529	0.537627	0.600561	0.508799	0.332668	0.408066	0.389169	0.476972	0.613016	0.386355	0.445142	0.537732	0.387787	0.420819	0.40924	0.418623	0.513648	0.411616	0.378201	0.368653	0.435931	0.356161	0.589657	0.609419	0.510085	0.473876	0.448133	0.493667	0.451798	0.651293	0.453447	0.568926	0.517075	0.354194	0.378794	0.390949	0.399591	0.430926	0.418987	0.437245	0.429968	0.349441
Unexposed_bray.csv	0.402797	0.495617	0.358643	0.348581	0.355691	0.463671	0.530776	0.504694	0.503981	0.544341	0.540884	0.314711	0.341694	0.34813	0.466902	0.606787	0.337424	0.416483	0.494417	0.350932	0.361606	0.338784	0.348947	0.421112	0.36554	0.313339	0.366804	0.413343	0.301408	0.579712	0.535835	0.463553	0.416794	0.378721	0.446962	0.366824	0.528039	0.348036	0.479823	0.501342	0.375062	0.302032	0.415638	0.427743	0.446265	0.387061	0.404275	0.39264	0.302078
Unexposed_bray.csv	0.393542	0.458186	0.356159	0.343196	0.385205	0.445063	0.511662	0.5447	0.528166	0.570284	0.503165	0.307799	0.35772	0.362046	0.452418	0.558148	0.350369	0.400742	0.474706	0.335123	0.380883	0.396983	0.397783	0.479154	0.42703	0.356829	0.394701	0.338696	0.251439	0.535096	0.586788	0.480414	0.425726	0.422749	0.44637	0.415064	0.618094	0.37948	0.52609	0.471667	0.370763	0.357315	0.448334	0.484726	0.514186	0.341245	0.378963	0.388043	0.323472
Unexposed_bray.csv	0.450445	0.538319	0.413934	0.39482	0.408079	0.502807	0.574979	0.558749	0.561312	0.537644	0.551883	0.333957	0.412763	0.383901	0.488318	0.631562	0.368854	0.451914	0.555996	0.371037	0.399488	0.386748	0.402574	0.429405	0.397001	0.333113	0.364835	0.406093	0.293491	0.610074	0.528877	0.514881	0.464274	0.435327	0.494478	0.441653	0.553375	0.392518	0.474982	0.500826	0.385746	0.313548	0.455298	0.459238	0.491867	0.379634	0.430353	0.433489	0.337108
Unexposed_bray.csv	0.647722	0.728784	0.610369	0.58754	0.588786	0.679111	0.741398	0.646959	0.711212	0.463634	0.747653	0.568514	0.592619	0.577898	0.694082	0.786287	0.492279	0.614158	0.695251	0.529067	0.557448	0.552502	0.480104	0.403977	0.467569	0.428671	0.52602	0.612228	0.50016	0.775182	0.481349	0.683811	0.659388	0.539887	0.677969	0.503449	0.402065	0.43741	0.396501	0.678032	0.594151	0.414787	0.63254	0.586989	0.631588	0.551667	0.568648	0.566434	0.503054
Unexposed_bray.csv	0.289869	0.320931	0.336077	0.335553	0.315639	0.251782	0.289302	0.449647	0.349333	0.690287	0.275499	0.307984	0.238964	0.257869	0.232991	0.334332	0.276474	0.261469	0.256245	0.269153	0.33296	0.276505	0.398503	0.586175	0.404579	0.419258	0.313328	0.279733	0.389197	0.367595	0.723969	0.305223	0.342588	0.45688	0.335312	0.339329	0.75034	0.487806	0.642915	0.516007	0.245321	0.478887	0.258692	0.372944	0.317784	0.280859	0.312906	0.311959	0.270209
Unexposed_bray.csv	0.251562	0.296376	0.292211	0.289563	0.253158	0.293181	0.348094	0.416504	0.362017	0.624382	0.378909	0.312635	0.225972	0.236132	0.334315	0.413404	0.192907	0.285323	0.311587	0.221517	0.274262	0.274323	0.339651	0.516038	0.376422	0.344469	0.273896	0.261267	0.369034	0.375852	0.645329	0.301934	0.326196	0.400038	0.372405	0.290964	0.673715	0.415683	0.567377	0.488238	0.246694	0.431028	0.269995	0.336386	0.340875	0.245181	0.26631	0.257048	0.218454
Unexposed_bray.csv	0.47731	0.530173	0.437962	0.416125	0.430652	0.507675	0.576247	0.560935	0.576354	0.528658	0.551537	0.364876	0.421061	0.400125	0.508115	0.597636	0.365164	0.447943	0.516832	0.372819	0.414758	0.394418	0.408002	0.450742	0.411866	0.323001	0.387532	0.414459	0.306231	0.571586	0.566873	0.518694	0.459737	0.424081	0.495876	0.36972	0.563483	0.338074	0.45314	0.520815	0.384002	0.335588	0.457705	0.457874	0.49255	0.398035	0.431151	0.432364	0.347752
Unexposed_bray.csv	0.258926	0.323231	0.230506	0.264673	0.294274	0.313231	0.335295	0.488989	0.39722	0.635672	0.405151	0.286045	0.314987	0.329121	0.367026	0.469176	0.31292	0.347492	0.410441	0.282396	0.204543	0.212027	0.251712	0.443547	0.277057	0.340613	0.349802	0.233888	0.284308	0.371227	0.644499	0.286935	0.231841	0.348807	0.288809	0.318573	0.672881	0.405475	0.56735	0.428679	0.291086	0.425641	0.382929	0.43926	0.45012	0.282781	0.329719	0.340668	0.293021
Unexposed_bray.csv	0.516214	0.600757	0.467213	0.472691	0.466409	0.47833	0.643254	0.51917	0.568499	0.429802	0.730012	0.573113	0.589039	0.583788	0.659725	0.783703	0.508571	0.599068	0.701034	0.567728	0.499525	0.496503	0.435358	0.380454	0.450013	0.391366	0.444517	0.494813	0.431384	0.668814	0.425331	0.463136	0.43422	0.375839	0.425484	0.585343	0.564179	0.445203	0.461799	0.560203	0.625432	0.481985	0.640842	0.614658	0.643076	0.585361	0.526562	0.55721	0.517733
Unexposed_bray.csv	0.184395	0.218456	0.260054	0.297663	0.248865	0.231307	0.251369	0.435777	0.325171	0.681687	0.328365	0.331782	0.241879	0.254878	0.291507	0.374075	0.248356	0.272184	0.314307	0.227434	0.178365	0.18504	0.288281	0.480668	0.313614	0.398239	0.296292	0.213867	0.363722	0.276687	0.68487	0.207597	0.263286	0.386451	0.320044	0.319933	0.710269	0.448039	0.60698	0.477019	0.263026	0.478184	0.312809	0.377576	0.387217	0.220605	0.260458	0.267612	0.26644
Unexposed_bray.csv	0.315372	0.418616	0.284152	0.29307	0.29988	0.350059	0.418823	0.458356	0.420318	0.546562	0.477686	0.287285	0.364245	0.347588	0.40774	0.558594	0.315526	0.389024	0.491493	0.319164	0.222061	0.178045	0.203362	0.33659	0.216305	0.271407	0.295579	0.306272	0.256828	0.462191	0.52966	0.318635	0.28039	0.269523	0.307579	0.349275	0.574353	0.333927	0.468219	0.443365	0.340216	0.312784	0.396054	0.406488	0.426182	0.338419	0.351675	0.357632	0.296755
Unexposed_bray.csv	0.356818	0.44186	0.321884	0.329387	0.3132	0.340574	0.443111	0.41849	0.405718	0.519327	0.509991	0.342822	0.38955	0.373759	0.443494	0.575135	0.327408	0.415273	0.507031	0.364126	0.258742	0.215264	0.159016	0.275834	0.142353	0.236073	0.303378	0.358291	0.321546	0.497631	0.507005	0.312884	0.28629	0.266406	0.302655	0.357665	0.52826	0.309621	0.42873	0.46947	0.401357	0.337102	0.43002	0.413963	0.448946	0.386673	0.356167	0.371853	0.310691
Unexposed_bray.csv	0.273233	0.268982	0.348384	0.407028	0.327738	0.276181	0.276711	0.415038	0.32028	0.713241	0.327071	0.403105	0.294105	0.266836	0.283892	0.36591	0.334376	0.280686	0.285266	0.271631	0.328912	0.312971	0.413306	0.573588	0.411144	0.367245	0.253115	0.279368	0.379946	0.268843	0.726246	0.27185	0.325723	0.459225	0.403798	0.367108	0.760847	0.469301	0.655925	0.397394	0.309224	0.522857	0.282364	0.36332	0.350383	0.259249	0.24598	0.246146	0.316516
Unexposed_bray.csv	0.404483	0.395679	0.476044	0.526633	0.454962	0.395242	0.255492	0.339103	0.23401	0.781281	0.300129	0.489389	0.404355	0.383087	0.315169	0.350416	0.457728	0.339417	0.305167	0.408281	0.390175	0.376944	0.478289	0.622006	0.469381	0.522316	0.437611	0.405992	0.517573	0.190392	0.786349	0.362592	0.431703	0.547969	0.492632	0.459474	0.829729	0.573906	0.728181	0.582432	0.418318	0.603332	0.332424	0.31064	0.275609	0.390589	0.383569	0.362647	0.430697
Unexposed_bray.csv	0.252622	0.300846	0.311974	0.363508	0.294183	0.29576	0.375814	0.443234	0.394206	0.653915	0.393867	0.348373	0.306649	0.295537	0.346973	0.465599	0.285385	0.339985	0.384364	0.273179	0.291575	0.266992	0.364143	0.521711	0.349815	0.289641	0.197271	0.229096	0.300955	0.372705	0.668746	0.33446	0.327216	0.414121	0.383738	0.363057	0.701761	0.421158	0.588807	0.320262	0.284301	0.443079	0.337642	0.390765	0.406273	0.270707	0.285623	0.300766	0.246845
Unexposed_bray.csv	0.339205	0.345104	0.405977	0.457918	0.383374	0.339452	0.211756	0.350431	0.252193	0.704805	0.258305	0.417417	0.342062	0.302743	0.252997	0.32503	0.3721	0.269312	0.249477	0.328834	0.314957	0.295307	0.397333	0.544675	0.379433	0.381524	0.289771	0.324192	0.416192	0.233588	0.720273	0.290374	0.36091	0.471383	0.431887	0.399844	0.747347	0.485018	0.643997	0.479656	0.335233	0.507405	0.247751	0.273589	0.266712	0.318427	0.302307	0.289865	0.352807
Unexposed_bray.csv	0.433365	0.439936	0.443804	0.4504	0.457608	0.479462	0.511165	0.624132	0.557616	0.766079	0.467942	0.371619	0.460694	0.457954	0.452026	0.554022	0.496813	0.51299	0.516701	0.46106	0.462137	0.434491	0.501534	0.633254	0.486302	0.411813	0.366208	0.398258	0.358213	0.496942	0.761159	0.516661	0.459586	0.490797	0.475501	0.502807	0.824521	0.493789	0.703473	0.228137	0.405393	0.502236	0.470249	0.534747	0.539985	0.450882	0.452363	0.474353	0.434945
Unexposed_bray.csv	0.240088	0.279318	0.28059	0.314061	0.275128	0.297039	0.358692	0.452466	0.402723	0.649336	0.437285	0.384554	0.356565	0.369806	0.392918	0.488538	0.324125	0.360607	0.428363	0.33543	0.283682	0.309602	0.373382	0.554551	0.400692	0.35562	0.287454	0.20939	0.343713	0.37702	0.693799	0.338825	0.300417	0.416983	0.360092	0.350108	0.706845	0.42239	0.599062	0.337559	0.34693	0.511232	0.400902	0.46874	0.481751	0.307426	0.307102	0.334291	0.292404
Unexposed_bray.csv	0.303329	0.378796	0.278973	0.29313	0.304477	0.357051	0.446858	0.455016	0.448378	0.580993	0.510585	0.378439	0.394728	0.398065	0.453415	0.553403	0.345079	0.406453	0.499003	0.364708	0.328702	0.324129	0.318042	0.48481	0.353994	0.29505	0.279274	0.294474	0.318733	0.449575	0.614557	0.371647	0.304583	0.373032	0.360231	0.388123	0.646339	0.395594	0.547115	0.356175	0.405811	0.447777	0.456009	0.47242	0.48995	0.359254	0.330965	0.364984	0.321193
Unexposed_bray.csv	0.213168	0.270277	0.261502	0.292427	0.249069	0.276256	0.357769	0.422667	0.385894	0.620719	0.41413	0.366162	0.315766	0.329498	0.365875	0.466048	0.285319	0.325405	0.410082	0.291265	0.278671	0.280703	0.344832	0.52239	0.374199	0.32349	0.263653	0.211248	0.304624	0.369289	0.659487	0.315231	0.294336	0.3949	0.352441	0.359177	0.687321	0.410013	0.57558	0.36334	0.327575	0.477195	0.37376	0.426544	0.443572	0.280667	0.267984	0.293451	0.245418
Unexposed_bray.csv	0.309349	0.372919	0.279589	0.290561	0.319882	0.353315	0.442109	0.477879	0.452727	0.578053	0.502144	0.346794	0.390058	0.402158	0.447966	0.555469	0.364502	0.410381	0.495039	0.365972	0.338538	0.324332	0.333796	0.467254	0.369674	0.296526	0.326682	0.299509	0.241756	0.459765	0.619811	0.386946	0.306701	0.351941	0.336254	0.409949	0.645902	0.356228	0.534904	0.341735	0.413179	0.421412	0.450151	0.487013	0.505748	0.363974	0.33475	0.368558	0.312626
Unexposed_bray.csv	0.545186	0.57915	0.52151	0.49512	0.527872	0.59945	0.679388	0.672169	0.678676	0.606495	0.711462	0.604732	0.628809	0.63566	0.671221	0.768043	0.583091	0.628029	0.698967	0.608593	0.61434	0.628355	0.623326	0.619947	0.644641	0.511748	0.49882	0.530293	0.461188	0.709948	0.653715	0.648651	0.608797	0.622106	0.617893	0.619621	0.666533	0.54488	0.588612	0.464754	0.64492	0.618612	0.649443	0.690338	0.712774	0.577815	0.549191	0.585748	0.540011
Unexposed_bray.csv	0.308298	0.29606	0.370837	0.379959	0.311226	0.308762	0.315994	0.414147	0.346646	0.665753	0.260975	0.329526	0.266952	0.227149	0.259096	0.368532	0.292486	0.248731	0.288989	0.247399	0.318015	0.282113	0.393404	0.557838	0.380407	0.35343	0.243477	0.269505	0.358249	0.320289	0.670052	0.296724	0.368406	0.423885	0.428162	0.321961	0.682429	0.425029	0.583731	0.502011	0.212825	0.401008	0.19978	0.258547	0.267862	0.253829	0.234763	0.225421	0.271393
Unexposed_bray.csv	0.469074	0.539587	0.443015	0.415741	0.425238	0.508093	0.578338	0.545214	0.577615	0.533998	0.524276	0.359523	0.44544	0.423277	0.507734	0.622049	0.395319	0.464432	0.555264	0.413044	0.398272	0.363213	0.351595	0.419184	0.336333	0.281565	0.319469	0.39553	0.279636	0.589332	0.539706	0.522117	0.478421	0.398974	0.504289	0.41292	0.524726	0.339479	0.436805	0.484578	0.347119	0.300475	0.425644	0.414774	0.446535	0.400972	0.411358	0.435653	0.359002
Unexposed_bray.csv	0.277103	0.260687	0.353874	0.358877	0.305576	0.284225	0.329389	0.441188	0.368372	0.678862	0.261171	0.313955	0.256403	0.21856	0.264275	0.370629	0.279199	0.259426	0.304908	0.227165	0.3139	0.289467	0.398575	0.571896	0.383738	0.376241	0.243862	0.248469	0.352896	0.31409	0.67956	0.289357	0.359741	0.432948	0.422877	0.333406	0.711358	0.444195	0.604581	0.499215	0.194253	0.425802	0.210784	0.263239	0.275606	0.223233	0.234434	0.242784	0.280818
Unexposed_bray.csv	0.288972	0.33283	0.359449	0.349503	0.296407	0.331864	0.399297	0.44726	0.423338	0.610112	0.332719	0.299625	0.269409	0.264247	0.329375	0.444722	0.247494	0.304847	0.369869	0.24426	0.283159	0.246383	0.346691	0.513039	0.334963	0.288518	0.205096	0.233331	0.29372	0.40837	0.622321	0.352651	0.368613	0.395418	0.42863	0.302383	0.607838	0.368016	0.514699	0.469108	0.202348	0.347049	0.280258	0.300506	0.337928	0.252284	0.267443	0.282489	0.225575
Unexposed_bray.csv	0.303454	0.330269	0.37027	0.361461	0.306295	0.330554	0.398726	0.433687	0.423729	0.602546	0.33549	0.315013	0.2728	0.263214	0.332555	0.439422	0.26086	0.29861	0.376144	0.25166	0.301851	0.263176	0.346711	0.506168	0.333109	0.296344	0.198213	0.247944	0.311713	0.40073	0.606731	0.348543	0.383093	0.391074	0.439396	0.30991	0.616942	0.387987	0.52076	0.481992	0.210539	0.355807	0.265366	0.286053	0.321943	0.245029	0.269282	0.279106	0.247509
Unexposed_bray.csv	0.448018	0.453187	0.439811	0.419613	0.449255	0.489438	0.553899	0.589424	0.579006	0.66047	0.489232	0.352605	0.433954	0.421182	0.474106	0.541387	0.434384	0.468682	0.510265	0.418195	0.48175	0.457186	0.501718	0.628893	0.485606	0.384849	0.396204	0.374054	0.29791	0.523103	0.725334	0.545402	0.49452	0.514287	0.510771	0.482875	0.738462	0.456719	0.618486	0.444636	0.403672	0.433819	0.47059	0.520742	0.548238	0.394399	0.408694	0.443134	0.36932
Unexposed_bray.csv	0.369714	0.413889	0.419088	0.419477	0.366862	0.410902	0.467894	0.471525	0.479481	0.610019	0.403755	0.358803	0.332148	0.321501	0.394883	0.497021	0.302082	0.360489	0.433085	0.305515	0.351668	0.315572	0.378894	0.516467	0.360599	0.35349	0.274402	0.335314	0.383102	0.471768	0.615795	0.422808	0.452534	0.451676	0.502771	0.384261	0.630776	0.454549	0.544764	0.529647	0.281285	0.370379	0.33392	0.337874	0.367695	0.304277	0.341396	0.351272	0.300558
Unexposed_bray.csv	0.417086	0.402117	0.472977	0.46954	0.441286	0.419569	0.312226	0.338208	0.283165	0.738369	0.222655	0.43152	0.371869	0.33575	0.291389	0.310089	0.396185	0.287829	0.287398	0.372504	0.460498	0.425296	0.507465	0.669505	0.504468	0.495405	0.373048	0.41199	0.493002	0.210715	0.761387	0.414428	0.511507	0.563469	0.544349	0.464644	0.781826	0.576458	0.688266	0.60216	0.344256	0.532283	0.258552	0.204605	0.203051	0.363021	0.352949	0.338496	0.388872
Unexposed_bray.csv	0.64572	0.719317	0.609324	0.59073	0.595496	0.713371	0.774194	0.681164	0.75261	0.527574	0.780846	0.627718	0.645597	0.643944	0.744975	0.823114	0.558894	0.652474	0.749637	0.614535	0.603738	0.597025	0.554389	0.516322	0.564372	0.508536	0.586214	0.611308	0.53902	0.788339	0.524321	0.715333	0.696855	0.580041	0.716179	0.567964	0.431121	0.528357	0.481987	0.694718	0.658696	0.500268	0.702301	0.662789	0.702903	0.614771	0.627667	0.63667	0.572344
Unexposed_bray.csv	0.297362	0.252488	0.377558	0.384002	0.332083	0.345436	0.391421	0.497928	0.43867	0.737331	0.31068	0.362715	0.302685	0.303764	0.331949	0.405831	0.357943	0.356449	0.366728	0.310723	0.410687	0.374316	0.496479	0.667271	0.471248	0.450114	0.298443	0.299332	0.407595	0.363734	0.793008	0.397615	0.435962	0.53307	0.494372	0.41008	0.800945	0.513639	0.684775	0.504389	0.252242	0.506468	0.271671	0.357881	0.362195	0.289658	0.317123	0.331728	0.311512
Unexposed_bray.csv	0.470015	0.518507	0.429479	0.404073	0.428724	0.491432	0.565219	0.53262	0.557375	0.531794	0.569236	0.407136	0.437236	0.432786	0.527354	0.591772	0.369374	0.444081	0.512451	0.403595	0.417152	0.414517	0.385796	0.450619	0.424723	0.319311	0.39295	0.404289	0.325298	0.553003	0.570946	0.511856	0.466306	0.410742	0.48918	0.346128	0.53273	0.326244	0.43775	0.515522	0.425197	0.321395	0.467982	0.447623	0.503691	0.400204	0.418833	0.421431	0.3589
Unexposed_bray.csv	0.33662	0.357159	0.379488	0.390616	0.349857	0.353901	0.39216	0.500557	0.43331	0.720193	0.349248	0.332383	0.301656	0.306877	0.333777	0.447736	0.349373	0.376962	0.36396	0.318287	0.366358	0.330365	0.446761	0.616747	0.433336	0.450674	0.3328	0.315113	0.426683	0.399519	0.755647	0.38556	0.377045	0.494124	0.436436	0.37776	0.778649	0.528489	0.67662	0.535006	0.207528	0.492271	0.268562	0.362321	0.345993	0.330316	0.362077	0.362182	0.312044
Unexposed_bray.csv	0.380215	0.419843	0.345287	0.313606	0.36743	0.391508	0.452158	0.50194	0.471653	0.60354	0.453298	0.334155	0.33954	0.364765	0.414576	0.494865	0.329089	0.375513	0.412158	0.36268	0.392111	0.359358	0.39691	0.543011	0.4402	0.339002	0.375109	0.329949	0.289648	0.48497	0.665628	0.417359	0.397912	0.419133	0.379176	0.370684	0.658217	0.379992	0.541935	0.446799	0.362061	0.414995	0.38065	0.445068	0.441625	0.368721	0.356398	0.36502	0.290767
Unexposed_bray.csv	0.325331	0.333069	0.378879	0.373733	0.357551	0.319113	0.383762	0.443425	0.412518	0.65153	0.347897	0.33244	0.252182	0.250284	0.321167	0.389555	0.25367	0.285238	0.343685	0.251111	0.367169	0.322652	0.422132	0.597633	0.420847	0.388791	0.286362	0.296253	0.365676	0.381186	0.708081	0.358201	0.419592	0.495796	0.439207	0.370251	0.707119	0.477261	0.6053	0.504911	0.286662	0.451757	0.293679	0.356949	0.378193	0.254201	0.279475	0.285582	0.256143
Unexposed_bray.csv	0.326196	0.348323	0.364505	0.352097	0.325921	0.285214	0.348479	0.42945	0.364183	0.628055	0.320271	0.329629	0.245639	0.24769	0.28846	0.37753	0.246538	0.263043	0.302551	0.260102	0.356255	0.294991	0.398984	0.569163	0.401741	0.347756	0.266393	0.3054	0.37064	0.396463	0.675102	0.323967	0.391965	0.45468	0.384516	0.311127	0.64716	0.422604	0.550358	0.508511	0.263335	0.394207	0.256878	0.30953	0.303093	0.267886	0.293629	0.288447	0.241948
Unexposed_bray.csv	0.287272	0.272856	0.332952	0.357687	0.338871	0.255568	0.128704	0.3148	0.194911	0.700192	0.224218	0.432783	0.32056	0.320734	0.223188	0.266667	0.335846	0.195974	0.212842	0.333379	0.281145	0.300066	0.37222	0.557005	0.418152	0.495115	0.400388	0.319207	0.47235	0.197313	0.720187	0.22951	0.353542	0.45765	0.356877	0.412367	0.761622	0.516824	0.65741	0.553803	0.396218	0.570375	0.251229	0.303952	0.291687	0.324125	0.310125	0.279988	0.36319
Unexposed_bray.csv	0.162517	0.239876	0.216417	0.241055	0.200736	0.192654	0.273357	0.356343	0.301794	0.588293	0.371171	0.331367	0.242875	0.269911	0.30163	0.416262	0.1927	0.238017	0.349652	0.23202	0.195936	0.190899	0.247594	0.45137	0.308586	0.34367	0.260521	0.17807	0.317372	0.326128	0.58649	0.196723	0.232389	0.319576	0.265636	0.292285	0.637793	0.38289	0.524966	0.442687	0.293836	0.440888	0.311829	0.356204	0.366776	0.232498	0.241746	0.244445	0.226257
Unexposed_bray.csv	0.274869	0.357448	0.283363	0.298631	0.275958	0.247792	0.299536	0.421691	0.338207	0.620412	0.38924	0.377269	0.328057	0.358558	0.326247	0.404524	0.286842	0.308822	0.335656	0.329667	0.215762	0.226764	0.279419	0.458582	0.329078	0.388351	0.349119	0.268269	0.361982	0.417614	0.629243	0.264195	0.302982	0.390853	0.275392	0.376185	0.676536	0.442829	0.573439	0.484538	0.368278	0.482343	0.383946	0.438405	0.408563	0.337653	0.324512	0.33499	0.30284
Unexposed_bray.csv	0.316884	0.398126	0.28624	0.280502	0.273844	0.334927	0.442964	0.431447	0.433244	0.514784	0.51985	0.340169	0.381078	0.37671	0.447317	0.562512	0.296211	0.386885	0.494485	0.351209	0.262089	0.25811	0.211229	0.353994	0.254196	0.243208	0.299747	0.274566	0.282793	0.460367	0.493784	0.342931	0.286386	0.25059	0.310728	0.324011	0.537799	0.289646	0.436534	0.42946	0.396972	0.364503	0.448667	0.438875	0.462428	0.352151	0.313085	0.345241	0.308787
Unexposed_bray.csv	0.387239	0.477189	0.360822	0.377921	0.37258	0.419084	0.468166	0.471097	0.47415	0.546792	0.543956	0.397691	0.431204	0.431642	0.474136	0.595186	0.378496	0.439383	0.524117	0.392475	0.271262	0.272749	0.269194	0.37201	0.279272	0.228927	0.310258	0.335366	0.270523	0.501709	0.557675	0.404648	0.365407	0.323561	0.397133	0.331027	0.512156	0.326804	0.438963	0.419676	0.4191	0.346204	0.456729	0.457035	0.495096	0.386852	0.389552	0.416834	0.349556
Unexposed_bray.csv	0.287559	0.291756	0.358907	0.417852	0.347909	0.289158	0.23566	0.419279	0.293559	0.720939	0.335444	0.426064	0.314324	0.288166	0.296091	0.356024	0.3418	0.269376	0.294418	0.300713	0.274508	0.285649	0.357753	0.517616	0.386371	0.454953	0.371023	0.285849	0.455638	0.246239	0.716573	0.230792	0.299482	0.443494	0.38507	0.329524	0.747524	0.485674	0.650669	0.518068	0.325687	0.536644	0.286134	0.365175	0.34845	0.275777	0.292187	0.257348	0.363068
Unexposed_bray.csv	0.25566	0.322353	0.307395	0.343129	0.271074	0.27159	0.353383	0.384838	0.362526	0.557916	0.410579	0.365285	0.287382	0.290773	0.341372	0.458932	0.247072	0.300723	0.393523	0.244917	0.25349	0.231126	0.278753	0.413485	0.277229	0.23057	0.200061	0.22486	0.282992	0.367185	0.553423	0.287874	0.304952	0.330171	0.367142	0.300946	0.553339	0.357336	0.477416	0.434185	0.311828	0.377418	0.333905	0.352383	0.380609	0.246615	0.250461	0.275626	0.241992
Unexposed_bray.csv	0.23335	0.284847	0.268545	0.320253	0.250115	0.288158	0.348328	0.434352	0.389547	0.632089	0.384394	0.329986	0.296547	0.307894	0.348389	0.439398	0.271099	0.318991	0.371857	0.275216	0.206715	0.195124	0.272631	0.45079	0.295133	0.272599	0.256494	0.173616	0.250439	0.336211	0.607556	0.305321	0.282833	0.349682	0.335342	0.286056	0.616382	0.376042	0.537516	0.44045	0.281636	0.393873	0.356635	0.379966	0.408392	0.262773	0.260899	0.297284	0.244396
Unexposed_bray.csv	0.318983	0.413655	0.2863	0.307257	0.301721	0.349526	0.421822	0.44164	0.420689	0.540211	0.486891	0.322927	0.357696	0.359628	0.411023	0.550701	0.309282	0.381717	0.464363	0.318725	0.256437	0.239986	0.241642	0.375423	0.250857	0.188627	0.255377	0.284996	0.254236	0.463433	0.531724	0.3552	0.288605	0.291132	0.32857	0.303462	0.521101	0.319265	0.446393	0.402312	0.351491	0.341589	0.399701	0.408042	0.436792	0.33426	0.332212	0.348408	0.277256
Unexposed_bray.csv	0.386607	0.456231	0.370468	0.383505	0.410604	0.445327	0.479991	0.52698	0.514615	0.583449	0.588275	0.466322	0.495031	0.502068	0.530821	0.636264	0.45707	0.494396	0.575607	0.473994	0.343455	0.37172	0.366731	0.444241	0.397604	0.358142	0.394542	0.365276	0.322823	0.518961	0.616084	0.435199	0.393519	0.411024	0.419532	0.454068	0.654501	0.394313	0.550587	0.397397	0.49235	0.467023	0.531909	0.56503	0.58035	0.437208	0.427768	0.464416	0.416855
Unexposed_bray.csv	0.321757	0.388568	0.304268	0.326432	0.310787	0.349465	0.452199	0.44962	0.443079	0.563287	0.491923	0.375429	0.381101	0.377333	0.442746	0.538353	0.350258	0.413472	0.491147	0.36143	0.349319	0.32721	0.32688	0.460371	0.329483	0.271173	0.276517	0.306192	0.315604	0.453211	0.580718	0.376123	0.305738	0.366325	0.364533	0.384006	0.638904	0.39481	0.542556	0.380298	0.401857	0.437649	0.444693	0.455282	0.479577	0.354441	0.324054	0.365652	0.31461
Unexposed_bray.csv	0.417881	0.465967	0.379208	0.353278	0.375137	0.445759	0.557947	0.524981	0.539489	0.538228	0.604651	0.458999	0.486217	0.485302	0.550487	0.653502	0.433176	0.506818	0.595995	0.469438	0.45362	0.439006	0.411558	0.471558	0.435797	0.329242	0.352149	0.387553	0.3362	0.567166	0.552181	0.465422	0.403854	0.389249	0.436429	0.443703	0.597679	0.365492	0.507102	0.390324	0.505188	0.444417	0.542867	0.543116	0.561423	0.462318	0.418182	0.45407	0.413791
Unexposed_bray.csv	0.438236	0.483819	0.400409	0.395742	0.40791	0.437213	0.566935	0.519994	0.530349	0.523405	0.63397	0.490414	0.513835	0.511826	0.571885	0.682818	0.464274	0.529339	0.616453	0.501376	0.478692	0.467038	0.422547	0.461542	0.444075	0.352609	0.378021	0.418802	0.366425	0.58	0.553074	0.470076	0.400482	0.4013	0.42568	0.48537	0.603507	0.389617	0.511732	0.404296	0.548912	0.464377	0.566059	0.562952	0.592871	0.489765	0.441954	0.477323	0.438365
Unexposed_bray.csv	0.455475	0.502666	0.421498	0.397474	0.421898	0.47543	0.582994	0.557972	0.57149	0.543169	0.629845	0.489046	0.516151	0.526168	0.576274	0.681121	0.479293	0.536438	0.628032	0.505667	0.492064	0.477417	0.454005	0.477335	0.484521	0.376196	0.404095	0.407551	0.353526	0.59311	0.579892	0.512107	0.447642	0.437333	0.471832	0.48772	0.609955	0.409787	0.51068	0.42712	0.550607	0.488515	0.571279	0.587606	0.604369	0.487263	0.443236	0.481535	0.435487
Unexposed_bray.csv	0.486864	0.531306	0.471	0.440353	0.457292	0.526934	0.591865	0.574591	0.599602	0.5922	0.521858	0.404531	0.487962	0.461895	0.527226	0.612915	0.4416	0.487295	0.557356	0.445186	0.439801	0.399302	0.39754	0.480079	0.384769	0.302151	0.317989	0.404836	0.304132	0.579973	0.612867	0.5405	0.499438	0.442896	0.524451	0.410079	0.549438	0.358666	0.465181	0.451375	0.408306	0.359417	0.480621	0.490379	0.523896	0.440414	0.445047	0.475391	0.403262
Unexposed_bray.csv	0.509525	0.561967	0.493757	0.465974	0.476925	0.546414	0.61059	0.583692	0.613596	0.564794	0.541494	0.421691	0.504069	0.479012	0.54622	0.640205	0.454601	0.507152	0.57936	0.463032	0.449044	0.40907	0.397604	0.438414	0.358551	0.338538	0.357083	0.42798	0.328455	0.606754	0.590272	0.555647	0.518957	0.452761	0.54319	0.42587	0.526022	0.363305	0.448919	0.515422	0.411774	0.36263	0.483657	0.483665	0.518884	0.452903	0.455757	0.486996	0.413804
Unexposed_bray.csv	0.54409	0.575385	0.528702	0.495541	0.509766	0.578043	0.644759	0.630944	0.649464	0.586169	0.589428	0.464894	0.533418	0.51111	0.576866	0.655898	0.490765	0.538309	0.595451	0.493864	0.484448	0.437657	0.449362	0.46771	0.442929	0.361546	0.401707	0.447502	0.333661	0.621636	0.607923	0.593634	0.553905	0.500834	0.58082	0.455102	0.515983	0.390186	0.441131	0.526111	0.478668	0.393203	0.548319	0.54823	0.588042	0.490681	0.488171	0.524767	0.449094
Unexposed_bray.csv	0.392305	0.420563	0.403006	0.392582	0.357877	0.419614	0.494401	0.509309	0.505059	0.615697	0.42295	0.348283	0.387504	0.365438	0.43566	0.50741	0.333664	0.39324	0.457958	0.33423	0.336088	0.300664	0.358009	0.521367	0.344531	0.296876	0.259781	0.302679	0.323275	0.474314	0.635439	0.439174	0.396905	0.421173	0.462814	0.3011	0.596327	0.367987	0.507104	0.454073	0.261648	0.368316	0.346311	0.371357	0.404878	0.328391	0.349111	0.374825	0.302604
Unexposed_bray.csv	0.558017	0.579639	0.548499	0.514693	0.543575	0.599696	0.663563	0.653512	0.66918	0.654561	0.614434	0.513497	0.566153	0.541183	0.608099	0.662247	0.530456	0.571096	0.61822	0.531065	0.563108	0.527099	0.564235	0.595091	0.552152	0.43088	0.417013	0.49242	0.389416	0.630405	0.694196	0.622999	0.584263	0.586444	0.609456	0.549682	0.684258	0.476532	0.580608	0.315405	0.527238	0.509923	0.582626	0.605269	0.629042	0.518891	0.513218	0.552199	0.475226
Unexposed_bray.csv	0.548372	0.586704	0.526709	0.505366	0.501671	0.611786	0.680814	0.614538	0.673026	0.552058	0.668671	0.541569	0.570022	0.567904	0.645277	0.697501	0.488312	0.562706	0.633369	0.530523	0.507752	0.511571	0.473748	0.452229	0.483653	0.419524	0.493361	0.491047	0.409223	0.666556	0.565921	0.632493	0.604119	0.510883	0.621424	0.519244	0.551321	0.439555	0.464667	0.585463	0.579679	0.462623	0.630127	0.610566	0.649483	0.513911	0.52041	0.534491	0.476633
Unexposed_bray.csv	0.672927	0.699015	0.641913	0.621068	0.622766	0.72474	0.80047	0.699527	0.779249	0.567672	0.798668	0.686235	0.704128	0.697883	0.774443	0.83062	0.627866	0.700121	0.77049	0.68195	0.69141	0.692012	0.653224	0.618802	0.652638	0.571642	0.618922	0.635732	0.557805	0.794073	0.606875	0.748783	0.73087	0.659909	0.741059	0.648564	0.59893	0.600599	0.580012	0.696327	0.719046	0.623327	0.743028	0.719251	0.757014	0.668969	0.655879	0.671831	0.608725
Unexposed_bray.csv	0.500528	0.542201	0.477652	0.458224	0.462948	0.559682	0.631013	0.591565	0.630079	0.582107	0.63264	0.502074	0.537628	0.534776	0.609275	0.652868	0.459036	0.531214	0.600619	0.503895	0.492024	0.504116	0.472656	0.523213	0.50183	0.428606	0.477354	0.44424	0.37546	0.610588	0.607547	0.588362	0.551267	0.493571	0.569329	0.488226	0.619243	0.433194	0.51934	0.535443	0.54047	0.459253	0.594047	0.590545	0.625394	0.487982	0.501612	0.513859	0.457154
Unexposed_bray.csv	0.51769	0.551503	0.496152	0.476306	0.475607	0.581138	0.649141	0.597809	0.644256	0.592323	0.622901	0.495039	0.527566	0.523543	0.599943	0.653725	0.469393	0.534176	0.593681	0.488445	0.482718	0.471679	0.45661	0.491997	0.465	0.394631	0.458764	0.458178	0.361381	0.630652	0.603863	0.603289	0.569247	0.497275	0.590265	0.487802	0.53991	0.417997	0.484176	0.553658	0.526649	0.407232	0.586301	0.570505	0.61086	0.482214	0.49525	0.51331	0.441522
Unexposed_bray.csv	0.498137	0.545199	0.475848	0.455785	0.459127	0.562582	0.631723	0.588021	0.628447	0.585603	0.608157	0.462697	0.49875	0.495576	0.579974	0.635118	0.443878	0.515029	0.577568	0.466307	0.459557	0.447872	0.443552	0.494932	0.455881	0.381936	0.450999	0.446114	0.351386	0.608546	0.601487	0.583513	0.546481	0.476507	0.569594	0.471594	0.541702	0.411733	0.479611	0.544293	0.49992	0.380756	0.566469	0.549328	0.590776	0.457744	0.483362	0.497446	0.425089
Unexposed_bray.csv	0.595946	0.647267	0.569533	0.546714	0.580742	0.616649	0.683672	0.652877	0.673924	0.599618	0.654018	0.505735	0.547077	0.524829	0.624253	0.674602	0.49317	0.557075	0.627752	0.502145	0.570951	0.542979	0.564461	0.564712	0.563071	0.451973	0.51027	0.51647	0.433575	0.651747	0.672036	0.634782	0.592053	0.588365	0.621821	0.504551	0.58066	0.47529	0.507292	0.603708	0.516024	0.446312	0.57721	0.564718	0.603452	0.513276	0.53699	0.544577	0.472185
Unexposed_bray.csv	0.679296	0.727896	0.653857	0.626746	0.624341	0.696284	0.775001	0.672476	0.743229	0.54334	0.766456	0.632567	0.652928	0.633672	0.733172	0.775181	0.565633	0.650709	0.719246	0.609402	0.647954	0.626909	0.60228	0.581694	0.608569	0.46059	0.533376	0.599533	0.503959	0.75106	0.604019	0.716562	0.693201	0.618664	0.714738	0.556567	0.482385	0.479765	0.496217	0.640641	0.634169	0.48079	0.675121	0.628301	0.675503	0.603966	0.592709	0.61578	0.544404
Unexposed_bray.csv	0.675956	0.735988	0.639284	0.614028	0.620008	0.689215	0.75599	0.668648	0.727349	0.525345	0.742421	0.598585	0.625744	0.607286	0.706756	0.758007	0.543316	0.625009	0.69616	0.572721	0.598685	0.574384	0.552622	0.531363	0.556333	0.455614	0.542989	0.600006	0.515166	0.734393	0.580373	0.696655	0.66651	0.578342	0.693744	0.479539	0.42649	0.45134	0.444322	0.67913	0.601025	0.418107	0.635078	0.59275	0.646567	0.586185	0.611534	0.612044	0.543593
Unexposed_bray.csv	0.678248	0.735546	0.643017	0.618881	0.620251	0.69202	0.75952	0.66101	0.728757	0.506929	0.712829	0.572931	0.62375	0.591934	0.680586	0.769214	0.550278	0.628834	0.701318	0.581822	0.597772	0.551266	0.530189	0.497241	0.498677	0.436424	0.518617	0.609248	0.508974	0.743871	0.569424	0.702358	0.675645	0.5687	0.700129	0.48759	0.390064	0.430997	0.396654	0.681088	0.578479	0.385151	0.610751	0.567009	0.626471	0.590456	0.613539	0.614823	0.541714
Unexposed_bray.csv	0.377465	0.402127	0.358853	0.358761	0.373669	0.387034	0.438716	0.525209	0.468038	0.677379	0.373085	0.261154	0.312034	0.305021	0.377577	0.455323	0.32154	0.363075	0.397971	0.312991	0.379792	0.335771	0.42862	0.617531	0.424891	0.396527	0.337753	0.33921	0.379794	0.449379	0.733426	0.427482	0.391529	0.487455	0.424583	0.352591	0.717174	0.466978	0.615583	0.48709	0.249251	0.43325	0.312003	0.389617	0.408476	0.333664	0.367581	0.365027	0.297904
Unexposed_bray.csv	0.467503	0.4917	0.449658	0.437299	0.446826	0.500086	0.570657	0.559088	0.579371	0.593828	0.558964	0.444764	0.478843	0.478648	0.513922	0.623654	0.45993	0.50846	0.551678	0.459289	0.455793	0.422992	0.441185	0.50707	0.444836	0.333752	0.356709	0.397398	0.308281	0.56027	0.622092	0.521	0.478564	0.455934	0.504916	0.47834	0.646295	0.414838	0.532241	0.451279	0.466656	0.435543	0.521231	0.537937	0.55753	0.452323	0.446448	0.480724	0.41579
Unexposed_bray.csv	0.515168	0.547297	0.545418	0.560431	0.497958	0.467015	0.490239	0.430673	0.457217	0.605391	0.504544	0.545689	0.504705	0.466203	0.477627	0.578046	0.481921	0.468364	0.533136	0.491897	0.45643	0.421719	0.428521	0.474327	0.384909	0.438882	0.37429	0.516738	0.544917	0.521791	0.590727	0.420784	0.513619	0.479251	0.520339	0.538681	0.646251	0.529687	0.542025	0.580353	0.499565	0.507477	0.43067	0.413103	0.432727	0.496832	0.454993	0.450418	0.485476
Unexposed_bray.csv	0.594105	0.625251	0.615312	0.63055	0.571906	0.557104	0.523548	0.39968	0.442472	0.700748	0.533515	0.619048	0.575859	0.547951	0.54075	0.611488	0.566117	0.543793	0.553812	0.574117	0.545939	0.512343	0.513708	0.554356	0.460788	0.534303	0.480993	0.612854	0.633717	0.519792	0.6697	0.512002	0.581849	0.565217	0.602925	0.592854	0.710456	0.599066	0.631109	0.659544	0.574292	0.587945	0.493236	0.422828	0.415471	0.591836	0.554857	0.545272	0.565989
Unexposed_bray.csv	0.380531	0.436546	0.363941	0.362886	0.373193	0.429958	0.495203	0.509284	0.515323	0.592201	0.504075	0.377209	0.426669	0.421084	0.45559	0.579885	0.389457	0.443978	0.505257	0.391914	0.342655	0.305026	0.329866	0.451967	0.337658	0.299834	0.332951	0.328197	0.267537	0.501968	0.585232	0.440467	0.392719	0.350256	0.416054	0.407818	0.630704	0.377102	0.519427	0.445271	0.399993	0.382411	0.462691	0.476118	0.496371	0.383744	0.383504	0.420733	0.3512
Unexposed_bray.csv	0.483648	0.514875	0.515773	0.534264	0.478988	0.463737	0.39402	0.287093	0.336899	0.669826	0.43075	0.552975	0.484666	0.458899	0.422777	0.490423	0.465781	0.411184	0.443709	0.458253	0.426035	0.407066	0.434081	0.522534	0.415588	0.429483	0.383531	0.479661	0.51092	0.365977	0.66573	0.437162	0.513067	0.509286	0.548495	0.468317	0.653675	0.500406	0.545957	0.560797	0.51854	0.538066	0.420254	0.344688	0.35781	0.468919	0.431802	0.42427	0.455175
Unexposed_bray.csv	0.415392	0.488163	0.391205	0.385026	0.383775	0.445762	0.526872	0.499766	0.527033	0.532942	0.553638	0.411723	0.439716	0.445746	0.486941	0.606482	0.388322	0.445826	0.537302	0.410884	0.380646	0.375204	0.353057	0.428755	0.362057	0.249754	0.328123	0.343783	0.278699	0.5358	0.52726	0.469196	0.422081	0.365951	0.446448	0.392239	0.54126	0.371272	0.445274	0.417435	0.440542	0.405963	0.483496	0.488763	0.517319	0.400609	0.387742	0.421074	0.370019
Unexposed_bray.csv	0.324218	0.39458	0.307126	0.331149	0.331787	0.374334	0.434982	0.466435	0.459015	0.565715	0.50892	0.396834	0.418512	0.42306	0.456972	0.55442	0.348657	0.408012	0.48062	0.381671	0.288598	0.302191	0.283027	0.418558	0.309347	0.263352	0.327659	0.261698	0.303908	0.43778	0.561646	0.386532	0.322622	0.330037	0.367448	0.325541	0.549896	0.361031	0.455479	0.436363	0.395904	0.409663	0.4573	0.469849	0.498286	0.362482	0.357836	0.38986	0.346549
Unexposed_bray.csv	0.393157	0.451004	0.360188	0.358196	0.358859	0.38311	0.497679	0.464497	0.475965	0.532211	0.516821	0.361495	0.392671	0.397981	0.459195	0.572518	0.350964	0.42111	0.512652	0.373001	0.385312	0.361282	0.330783	0.449476	0.354907	0.29109	0.334703	0.320991	0.259837	0.501831	0.582726	0.423669	0.357042	0.353448	0.379498	0.390691	0.557763	0.355416	0.427923	0.441498	0.425497	0.405975	0.461197	0.471125	0.498205	0.379197	0.343706	0.381256	0.328058
Unexposed_bray.csv	0.591368	0.615955	0.564582	0.546996	0.574039	0.623753	0.699018	0.670108	0.702819	0.594646	0.746091	0.655149	0.673465	0.680724	0.697617	0.798539	0.634602	0.665968	0.739281	0.661766	0.629616	0.627836	0.610667	0.61049	0.635792	0.530474	0.523723	0.548568	0.513867	0.717006	0.63764	0.663821	0.613411	0.602148	0.631359	0.591377	0.606575	0.552794	0.556869	0.460138	0.685828	0.640466	0.686612	0.713346	0.727047	0.625119	0.599129	0.635137	0.587076
Unexposed_bray.csv	0.440632	0.460804	0.414474	0.430096	0.46129	0.481375	0.543051	0.56814	0.569398	0.64833	0.611205	0.522671	0.553053	0.564102	0.576632	0.655337	0.520551	0.55175	0.610568	0.540523	0.478825	0.484458	0.469631	0.559453	0.510028	0.44225	0.428019	0.417496	0.39643	0.551178	0.684326	0.518668	0.451522	0.481305	0.47424	0.474222	0.679489	0.446197	0.579688	0.356518	0.555877	0.537254	0.579662	0.619624	0.633958	0.505662	0.489251	0.524148	0.476962
Unexposed_bray.csv	0.720543	0.748205	0.676961	0.644865	0.667071	0.73894	0.845656	0.740654	0.790181	0.632199	0.871509	0.761767	0.773367	0.761653	0.835302	0.91054	0.713304	0.773705	0.849458	0.762393	0.786361	0.759003	0.719404	0.69504	0.721876	0.603123	0.610903	0.727097	0.652608	0.867722	0.669872	0.768822	0.738759	0.704352	0.748682	0.728942	0.623953	0.643016	0.63285	0.556217	0.820945	0.715675	0.800238	0.776827	0.812494	0.759578	0.696435	0.728008	0.683135
Unexposed_bray.csv	0.615029	0.655112	0.578372	0.544618	0.575291	0.642512	0.74001	0.674593	0.715041	0.577179	0.768136	0.64006	0.662793	0.658398	0.736091	0.797716	0.607178	0.660577	0.752064	0.635995	0.66449	0.641778	0.620015	0.595927	0.629909	0.51077	0.521885	0.604001	0.525038	0.758056	0.595334	0.670746	0.626309	0.601449	0.645451	0.600845	0.59741	0.530558	0.522841	0.484044	0.694268	0.616038	0.699509	0.699789	0.725179	0.638516	0.593472	0.624367	0.576485
Unexposed_bray.csv	0.412161	0.428144	0.391117	0.38851	0.381068	0.436698	0.513481	0.531648	0.529015	0.615895	0.535482	0.43939	0.446232	0.451884	0.517992	0.554078	0.368659	0.439029	0.497433	0.397605	0.364088	0.373758	0.351445	0.52278	0.387	0.334701	0.374656	0.323177	0.368822	0.488396	0.634603	0.45593	0.398394	0.408806	0.451329	0.329268	0.600208	0.383721	0.510286	0.474667	0.422881	0.452464	0.495213	0.508224	0.534439	0.381195	0.378479	0.398152	0.372225
Unexposed_bray.csv	0.420753	0.433181	0.389215	0.360288	0.380783	0.43152	0.526231	0.521115	0.529243	0.584423	0.544955	0.413447	0.457128	0.452242	0.522966	0.561991	0.377635	0.442685	0.505765	0.407375	0.394324	0.402236	0.374904	0.534168	0.415829	0.307157	0.371536	0.325747	0.336337	0.500792	0.605898	0.457514	0.392498	0.387302	0.427539	0.315434	0.587003	0.365839	0.491867	0.434986	0.422185	0.438348	0.483062	0.501425	0.535338	0.379521	0.3934	0.414628	0.366257
Unexposed_bray.csv	0.388238	0.421958	0.391702	0.380113	0.353607	0.40661	0.492152	0.478039	0.491747	0.571489	0.508638	0.433119	0.422844	0.423304	0.4835	0.549314	0.350568	0.416436	0.485509	0.382877	0.346516	0.35133	0.355342	0.498607	0.368185	0.293243	0.323381	0.29497	0.37107	0.480385	0.597513	0.428225	0.384738	0.386195	0.445967	0.298054	0.562327	0.371637	0.454951	0.438742	0.398864	0.440855	0.451053	0.470068	0.496486	0.357972	0.364218	0.384694	0.341776
Unexposed_bray.csv	0.277984	0.311241	0.337743	0.358461	0.298949	0.301844	0.384166	0.419714	0.404907	0.600675	0.439717	0.417499	0.350976	0.357009	0.402472	0.465891	0.285851	0.349658	0.406758	0.30626	0.284375	0.289837	0.322259	0.49148	0.357648	0.332861	0.294601	0.223525	0.365011	0.354925	0.624364	0.332231	0.329396	0.371511	0.393816	0.288922	0.611956	0.392356	0.511245	0.459362	0.339128	0.448191	0.394332	0.422071	0.442424	0.282789	0.302478	0.318974	0.282532
Unexposed_bray.csv	0.351262	0.391816	0.404612	0.402713	0.349252	0.411563	0.474712	0.492798	0.488368	0.648795	0.478035	0.434574	0.378543	0.372938	0.450754	0.48393	0.312469	0.374315	0.447228	0.340482	0.346844	0.359888	0.401659	0.553624	0.421069	0.392142	0.352422	0.315352	0.413548	0.448105	0.661647	0.426546	0.449117	0.46808	0.500143	0.366091	0.581591	0.444118	0.519417	0.518525	0.382278	0.441031	0.438392	0.445048	0.482031	0.316128	0.354529	0.361825	0.324265
Unexposed_bray.csv	0.281788	0.289632	0.334704	0.357519	0.324004	0.284479	0.310876	0.393367	0.347279	0.675928	0.371405	0.426183	0.309827	0.299067	0.329016	0.390988	0.289918	0.290011	0.343862	0.307889	0.301619	0.305731	0.36022	0.537129	0.404404	0.411336	0.343641	0.290438	0.437797	0.314603	0.690067	0.271111	0.374941	0.442263	0.397617	0.36995	0.661519	0.485626	0.582052	0.533911	0.376211	0.493327	0.342932	0.376227	0.394658	0.279175	0.275838	0.286948	0.315082
Unexposed_bray.csv	0.3985	0.414112	0.349507	0.347814	0.357409	0.460792	0.541493	0.529394	0.539212	0.629281	0.550474	0.436397	0.446756	0.44178	0.518859	0.573855	0.386665	0.457331	0.523904	0.430616	0.408135	0.427579	0.417696	0.56198	0.434444	0.410498	0.42797	0.387407	0.424302	0.524116	0.635015	0.482104	0.446596	0.466284	0.487636	0.388574	0.634749	0.470997	0.551681	0.52408	0.447019	0.488636	0.496604	0.504991	0.539809	0.405716	0.429499	0.430046	0.380005
Unexposed_bray.csv	0.332218	0.355552	0.336343	0.329243	0.343469	0.339634	0.404361	0.492359	0.439761	0.66689	0.419361	0.367549	0.335643	0.362122	0.395905	0.42693	0.311299	0.328278	0.385654	0.344018	0.369072	0.376175	0.420026	0.622618	0.465177	0.425762	0.396962	0.281927	0.385216	0.415932	0.711145	0.394758	0.395331	0.486387	0.396571	0.340913	0.699129	0.469504	0.595248	0.479929	0.363573	0.50714	0.390249	0.469011	0.477078	0.315126	0.345636	0.356538	0.318056
Unexposed_bray.csv	0.388875	0.401619	0.391911	0.38538	0.374699	0.396857	0.491208	0.485231	0.491791	0.593297	0.50296	0.401231	0.387712	0.386826	0.474747	0.513822	0.314453	0.398689	0.466664	0.352229	0.398567	0.419158	0.437088	0.599108	0.460489	0.381549	0.38068	0.312103	0.398637	0.466341	0.682535	0.444295	0.391295	0.473381	0.448765	0.293806	0.592476	0.408719	0.504631	0.479001	0.377348	0.443427	0.421729	0.442204	0.48389	0.331997	0.351947	0.352124	0.310112
Unexposed_bray.csv	0.382398	0.417297	0.41061	0.407047	0.377156	0.402905	0.481589	0.486252	0.486779	0.600039	0.485049	0.402165	0.373993	0.37001	0.458533	0.490693	0.295391	0.379062	0.447457	0.323238	0.379277	0.394341	0.426364	0.582117	0.450278	0.367367	0.360484	0.299894	0.386864	0.450474	0.678797	0.441132	0.406636	0.479235	0.470656	0.304663	0.603233	0.406261	0.507159	0.478909	0.353206	0.422911	0.410261	0.427267	0.462881	0.309586	0.340969	0.339508	0.297948
Unexposed_bray.csv	0.553889	0.578047	0.527976	0.506873	0.547203	0.561681	0.620754	0.629005	0.621744	0.650203	0.637619	0.505491	0.543951	0.539481	0.608422	0.645654	0.489771	0.543392	0.599513	0.507983	0.560338	0.579002	0.569349	0.633499	0.593594	0.501649	0.547916	0.485817	0.45784	0.605693	0.720902	0.610057	0.564539	0.575359	0.580696	0.496523	0.680366	0.477406	0.584491	0.545892	0.533357	0.518065	0.57029	0.604433	0.629918	0.497983	0.520468	0.523926	0.4914
Unexposed_bray.csv	0.391304	0.337745	0.452964	0.445873	0.403017	0.347482	0.398708	0.438533	0.412772	0.646565	0.411425	0.458731	0.364056	0.329984	0.387147	0.408492	0.324953	0.305772	0.380505	0.318239	0.445006	0.455781	0.500189	0.658954	0.520554	0.438996	0.372277	0.318543	0.457544	0.361469	0.7362	0.382292	0.450824	0.537605	0.509264	0.376459	0.675972	0.471709	0.586416	0.507718	0.395432	0.52142	0.348671	0.397067	0.423804	0.283085	0.278259	0.271969	0.339911
Unexposed_bray.csv	0.533467	0.566428	0.507823	0.486652	0.495758	0.551298	0.62365	0.53663	0.606465	0.576976	0.634112	0.506477	0.527503	0.519176	0.602445	0.646254	0.451316	0.52797	0.596084	0.500414	0.522148	0.523039	0.475452	0.563204	0.490611	0.394171	0.466793	0.463859	0.440884	0.607616	0.631509	0.572167	0.536066	0.472941	0.557413	0.378613	0.547151	0.383894	0.448987	0.531352	0.520278	0.426206	0.549551	0.526069	0.573628	0.484283	0.488848	0.491036	0.442655
Unexposed_bray.csv	0.544354	0.62361	0.53085	0.540109	0.541749	0.574809	0.626845	0.599984	0.621912	0.57844	0.701017	0.587924	0.606013	0.61136	0.644995	0.746168	0.563185	0.608364	0.691426	0.601528	0.526415	0.519703	0.497979	0.478839	0.518104	0.466062	0.48384	0.53271	0.494669	0.650362	0.591726	0.568488	0.541431	0.505065	0.55811	0.548867	0.609906	0.51432	0.481939	0.526693	0.624425	0.567361	0.641704	0.640061	0.656485	0.598245	0.561389	0.584943	0.551377
Unexposed_bray.csv	0.299976	0.277814	0.362075	0.397538	0.347091	0.287911	0.313031	0.411768	0.354889	0.663813	0.406314	0.44351	0.349112	0.327502	0.36183	0.436702	0.339668	0.326343	0.38548	0.328281	0.280814	0.314383	0.365862	0.529517	0.397414	0.40907	0.323817	0.270588	0.407461	0.324231	0.689386	0.265934	0.3467	0.450824	0.402767	0.384087	0.695667	0.468706	0.589095	0.471503	0.387595	0.534029	0.372978	0.424918	0.434681	0.28557	0.271858	0.296204	0.335843
Unexposed_bray.csv	0.513972	0.563141	0.476663	0.489715	0.522278	0.488456	0.549885	0.579843	0.564443	0.580148	0.629381	0.542155	0.553773	0.590718	0.576587	0.681439	0.529672	0.542074	0.624423	0.589364	0.51363	0.503657	0.497072	0.521787	0.554657	0.502092	0.526729	0.479402	0.458783	0.615768	0.626849	0.515439	0.506492	0.531529	0.468627	0.53338	0.611054	0.513088	0.51017	0.555694	0.60861	0.582543	0.585331	0.640258	0.626959	0.56797	0.53526	0.561019	0.51453
Unexposed_bray.csv	0.959523	0.955426	0.957546	0.957936	0.961521	0.962098	0.967228	0.975071	0.973319	0.941602	0.962604	0.948598	0.953219	0.956714	0.960673	0.964664	0.958853	0.9627	0.963223	0.961377	0.956506	0.961965	0.958608	0.953867	0.965806	0.959258	0.966776	0.949762	0.951404	0.964135	0.949048	0.962089	0.953242	0.957838	0.951973	0.962039	0.964165	0.957723	0.960158	0.955988	0.961927	0.962217	0.971329	0.975644	0.974855	0.954623	0.960655	0.958688	0.958163
Unexposed_bray.csv	0.352773	0.38765	0.382033	0.420662	0.365999	0.368878	0.418737	0.458152	0.431913	0.620343	0.481986	0.43051	0.396336	0.400839	0.439115	0.509487	0.351505	0.40653	0.450601	0.354842	0.325762	0.314304	0.351166	0.501844	0.367724	0.325294	0.314853	0.287179	0.372071	0.419282	0.651509	0.381723	0.359305	0.429878	0.41839	0.373165	0.627846	0.446157	0.495928	0.463158	0.380475	0.462755	0.43034	0.454359	0.478357	0.335822	0.344733	0.370512	0.320996
Unexposed_bray.csv	0.579678	0.617459	0.556952	0.53649	0.54654	0.593311	0.669634	0.610591	0.657748	0.555441	0.689606	0.584138	0.600382	0.601956	0.651973	0.736394	0.538801	0.594278	0.660205	0.581668	0.567744	0.564685	0.53668	0.524163	0.550494	0.41446	0.468635	0.496981	0.4651	0.665502	0.591509	0.615087	0.575589	0.525531	0.599653	0.518035	0.552669	0.481209	0.435452	0.550937	0.601986	0.523966	0.635796	0.620902	0.652252	0.565587	0.543916	0.57054	0.52739
Unexposed_bray.csv	0.554971	0.59646	0.528031	0.530564	0.528537	0.559184	0.644805	0.582149	0.62485	0.553318	0.689749	0.588763	0.610919	0.606268	0.644079	0.729665	0.534337	0.59466	0.657576	0.575501	0.538428	0.535423	0.499658	0.493511	0.511437	0.41539	0.489062	0.492403	0.476121	0.634594	0.58176	0.579559	0.538899	0.479843	0.564294	0.489477	0.53244	0.459183	0.437233	0.5654	0.599514	0.499021	0.618448	0.604264	0.641167	0.563115	0.554498	0.572848	0.524575
Unexposed_bray.csv	0.607589	0.66731	0.583067	0.58461	0.582474	0.620483	0.698859	0.635848	0.683553	0.547928	0.751279	0.647887	0.666091	0.659845	0.696394	0.798904	0.592911	0.647546	0.724923	0.636092	0.592009	0.589754	0.561681	0.532871	0.57364	0.47023	0.511569	0.548617	0.529399	0.708739	0.572989	0.640488	0.608455	0.554704	0.627286	0.564805	0.5446	0.528094	0.461563	0.595037	0.661563	0.587249	0.68488	0.668149	0.696606	0.621948	0.600488	0.623691	0.582733
Unexposed_bray.csv	0.478241	0.54395	0.503796	0.527026	0.469384	0.489379	0.549539	0.499255	0.531978	0.632782	0.609092	0.558445	0.512819	0.511622	0.554952	0.643778	0.460697	0.516761	0.591229	0.493762	0.462561	0.452647	0.458812	0.548173	0.460563	0.426417	0.405402	0.459691	0.523061	0.568779	0.63745	0.494548	0.506974	0.494722	0.543821	0.460357	0.604313	0.504931	0.51762	0.500751	0.529641	0.526764	0.53768	0.522963	0.554846	0.49096	0.477312	0.489803	0.4572
Unexposed_bray.csv	0.392849	0.425136	0.451953	0.442156	0.387075	0.403713	0.475381	0.452052	0.479163	0.590726	0.495289	0.480804	0.401165	0.401104	0.46523	0.528078	0.34153	0.391182	0.471414	0.36274	0.390386	0.384387	0.382536	0.501117	0.392156	0.322889	0.277752	0.331282	0.420834	0.474751	0.605972	0.421048	0.457543	0.436322	0.504986	0.344891	0.555982	0.403106	0.449956	0.457468	0.41838	0.469967	0.433344	0.441613	0.477868	0.341699	0.348409	0.366289	0.354596
InitialFinal_gunifrac.csv	0	0.204113	0.137271	0.150056	0.136509	0.221282	0.249601	0.275052	0.212121	0.52978	0.330653	0.321604	0.304778	0.287387	0.274943	0.373513	0.293866	0.257213	0.27688	0.279177	0.233866	0.27462	0.328506	0.433654	0.335462	0.401271	0.304251	0.260815	0.324976	0.350853	0.55337	0.221726	0.268228	0.369212	0.296376	0.381897	0.617348	0.408425	0.532777	0.391334	0.319185	0.473473	0.272932	0.305431	0.305975	0.288923	0.280874	0.274437	0.315316
InitialFinal_gunifrac.csv	0.204113	0	0.260155	0.268852	0.266229	0.311093	0.255336	0.354748	0.269665	0.602028	0.263223	0.42498	0.400588	0.38443	0.300954	0.29894	0.38714	0.30401	0.266354	0.37208	0.348671	0.391233	0.437859	0.541704	0.437974	0.476525	0.381836	0.322813	0.401272	0.281157	0.634905	0.341756	0.371511	0.466976	0.405229	0.459532	0.676196	0.485543	0.600643	0.424112	0.406034	0.555022	0.333547	0.389026	0.371875	0.350487	0.351452	0.353568	0.404936
InitialFinal_gunifrac.csv	0.137271	0.260155	0	0.0905153	0.0838354	0.217866	0.305883	0.271153	0.230989	0.485978	0.372874	0.283959	0.304939	0.293475	0.310781	0.428077	0.26702	0.279902	0.31007	0.275069	0.212395	0.233003	0.256234	0.371167	0.270348	0.347082	0.250317	0.273135	0.268851	0.414646	0.496903	0.218697	0.239632	0.315886	0.238264	0.345084	0.571101	0.359019	0.485757	0.382423	0.322304	0.435197	0.281971	0.314679	0.323201	0.299414	0.287718	0.284575	0.277655
InitialFinal_gunifrac.csv	0.150056	0.268852	0.0905153	0	0.0971117	0.238564	0.322755	0.280239	0.248525	0.486728	0.397498	0.305765	0.327652	0.312541	0.331767	0.44895	0.285417	0.302517	0.343855	0.29975	0.242378	0.269521	0.290721	0.397014	0.291042	0.347007	0.258649	0.298509	0.27663	0.431379	0.51092	0.238132	0.267969	0.330725	0.264466	0.37609	0.573208	0.368933	0.493266	0.372287	0.344098	0.442088	0.307718	0.338865	0.342075	0.322173	0.306487	0.303433	0.291833
InitialFinal_gunifrac.csv	0.136509	0.266229	0.0838354	0.0971117	0	0.221116	0.320174	0.258084	0.243765	0.47383	0.389903	0.280263	0.30934	0.285128	0.324862	0.446595	0.254091	0.285631	0.334822	0.27415	0.217072	0.244729	0.271031	0.373043	0.266962	0.327611	0.248902	0.264697	0.254247	0.41774	0.48771	0.210594	0.228831	0.302588	0.252696	0.347536	0.564443	0.347792	0.47563	0.393147	0.310964	0.423475	0.274636	0.307046	0.314165	0.287086	0.274995	0.270081	0.270548
InitialFinal_gunifrac.csv	0.221282	0.311093	0.217866	0.238564	0.221116	0	0.225088	0.141885	0.140815	0.489578	0.308104	0.264594	0.264371	0.242371	0.201378	0.347694	0.24217	0.200934	0.250817	0.236168	0.250083	0.262818	0.288273	0.405599	0.309058	0.372731	0.285657	0.229815	0.300254	0.342544	0.517791	0.197288	0.232088	0.333351	0.237349	0.355591	0.57727	0.379097	0.491005	0.390875	0.259788	0.406427	0.214877	0.26043	0.253424	0.243595	0.24987	0.230842	0.290419
InitialFinal_gunifrac.csv	0.249601	0.255336	0.305883	0.322755	0.320174	0.225088	0	0.311343	0.137214	0.622851	0.200889	0.350579	0.323531	0.315444	0.162084	0.21611	0.3792	0.246695	0.162864	0.332813	0.278043	0.312538	0.389392	0.512935	0.417128	0.505058	0.405628	0.309408	0.421961	0.239741	0.606098	0.2556	0.296677	0.420894	0.302483	0.404979	0.678148	0.498522	0.602724	0.448821	0.297655	0.532589	0.246898	0.307044	0.253415	0.318755	0.338234	0.319964	0.411094
InitialFinal_gunifrac.csv	0.275052	0.354748	0.271153	0.280239	0.258084	0.141885	0.311343	0	0.205017	0.41748	0.367335	0.238095	0.249288	0.224134	0.273414	0.426412	0.20019	0.21427	0.321861	0.214092	0.276325	0.285202	0.290023	0.382607	0.303913	0.322462	0.267076	0.206535	0.281102	0.388199	0.455706	0.243069	0.22358	0.286706	0.259995	0.350785	0.53439	0.363144	0.445349	0.421417	0.25672	0.343734	0.235496	0.223457	0.241407	0.226415	0.235019	0.213656	0.265505
InitialFinal_gunifrac.csv	0.212121	0.269665	0.230989	0.248525	0.243765	0.140815	0.137214	0.205017	0	0.549136	0.242664	0.268623	0.253213	0.232296	0.156625	0.281749	0.29081	0.181396	0.182187	0.243349	0.241997	0.266857	0.317321	0.447038	0.337317	0.424149	0.323797	0.238134	0.357144	0.267454	0.548835	0.204702	0.23574	0.359569	0.258111	0.367474	0.622975	0.435503	0.542484	0.427973	0.259595	0.461297	0.202416	0.245853	0.226663	0.252356	0.275947	0.247263	0.330161
InitialFinal_gunifrac.csv	0.52978	0.602028	0.485978	0.486728	0.47383	0.489578	0.622851	0.41748	0.549136	0	0.665903	0.43937	0.471568	0.458106	0.582039	0.700936	0.378783	0.512527	0.608393	0.439517	0.493642	0.46704	0.404771	0.33312	0.38655	0.322119	0.410489	0.475435	0.395651	0.677773	0.347779	0.518804	0.485536	0.380909	0.484163	0.479634	0.44492	0.406829	0.39216	0.578026	0.493784	0.367762	0.515796	0.462766	0.499792	0.43711	0.422884	0.422309	0.383883
InitialFinal_gunifrac.csv	0.330653	0.263223	0.372874	0.397498	0.389903	0.308104	0.200889	0.367335	0.242664	0.665903	0	0.3556	0.330504	0.337607	0.175282	0.172506	0.420309	0.271849	0.21881	0.360724	0.363307	0.35943	0.430221	0.55213	0.441495	0.529214	0.428595	0.340568	0.437907	0.21909	0.63727	0.327429	0.35889	0.467251	0.377781	0.450502	0.702277	0.531349	0.63428	0.452877	0.327661	0.562358	0.270777	0.334026	0.288065	0.359266	0.386607	0.368879	0.440197
InitialFinal_gunifrac.csv	0.321604	0.42498	0.283959	0.305765	0.280263	0.264594	0.350579	0.238095	0.268623	0.43937	0.3556	0	0.120248	0.111641	0.271576	0.43965	0.167952	0.221414	0.322621	0.164001	0.254483	0.249216	0.261689	0.370396	0.277394	0.279005	0.22209	0.253269	0.230984	0.417384	0.449928	0.249826	0.245918	0.296721	0.26323	0.314035	0.536753	0.340263	0.443811	0.407687	0.170217	0.316488	0.205815	0.168414	0.167584	0.221283	0.225682	0.197181	0.195724
InitialFinal_gunifrac.csv	0.304778	0.400588	0.304939	0.327652	0.30934	0.264371	0.323531	0.249288	0.253213	0.471568	0.330504	0.120248	0	0.0868415	0.239277	0.411097	0.193927	0.199014	0.280266	0.166946	0.284592	0.286022	0.312111	0.411863	0.335062	0.301881	0.272996	0.243537	0.272924	0.400007	0.485159	0.258598	0.275912	0.345364	0.304665	0.335743	0.568521	0.381988	0.483052	0.430705	0.177708	0.344176	0.195238	0.181006	0.160793	0.215888	0.207735	0.18399	0.210765
InitialFinal_gunifrac.csv	0.287387	0.38443	0.293475	0.312541	0.285128	0.242371	0.315444	0.224134	0.232296	0.458106	0.337607	0.111641	0.0868415	0	0.236788	0.415091	0.184804	0.189229	0.289656	0.147113	0.281069	0.277006	0.303224	0.412565	0.319469	0.287723	0.234167	0.229154	0.236626	0.388386	0.470896	0.252303	0.27507	0.340377	0.307024	0.312745	0.552633	0.364556	0.457283	0.408344	0.146947	0.324276	0.174331	0.134372	0.147365	0.18888	0.184227	0.158254	0.210871
InitialFinal_gunifrac.csv	0.274943	0.300954	0.310781	0.331767	0.324862	0.201378	0.162084	0.273414	0.156625	0.582039	0.175282	0.271576	0.239277	0.236788	0	0.25418	0.331302	0.181526	0.17338	0.264159	0.290014	0.287227	0.360291	0.48483	0.375818	0.44698	0.339185	0.255337	0.358091	0.2778	0.581096	0.26156	0.296121	0.409747	0.313801	0.388665	0.662355	0.472982	0.584443	0.416424	0.241275	0.482638	0.207035	0.247976	0.204812	0.262779	0.288707	0.269186	0.338692
InitialFinal_gunifrac.csv	0.373513	0.29894	0.428077	0.44895	0.446595	0.347694	0.21611	0.426412	0.281749	0.700936	0.172506	0.43965	0.411097	0.415091	0.25418	0	0.470052	0.319453	0.202879	0.421187	0.380528	0.406215	0.462804	0.592351	0.498558	0.580621	0.503719	0.396428	0.515518	0.197773	0.682846	0.348466	0.382059	0.509674	0.386458	0.493023	0.736573	0.57544	0.671	0.50285	0.408238	0.617695	0.369895	0.414657	0.369651	0.41565	0.438071	0.427559	0.499892
InitialFinal_gunifrac.csv	0.293866	0.38714	0.26702	0.285417	0.254091	0.24217	0.3792	0.20019	0.29081	0.378783	0.420309	0.167952	0.193927	0.184804	0.331302	0.470052	0	0.203866	0.342945	0.124415	0.251486	0.257661	0.257734	0.363487	0.277182	0.228485	0.204523	0.220736	0.210877	0.44266	0.439677	0.28594	0.26877	0.304689	0.302824	0.305106	0.505602	0.314641	0.412567	0.399415	0.232357	0.288551	0.249521	0.203451	0.22607	0.169954	0.172808	0.148839	0.160711
InitialFinal_gunifrac.csv	0.257213	0.30401	0.279902	0.302517	0.285631	0.200934	0.246695	0.21427	0.181396	0.512527	0.271849	0.221414	0.199014	0.189229	0.181526	0.319453	0.203866	0	0.201565	0.153065	0.265733	0.26982	0.31374	0.433943	0.338193	0.362318	0.270513	0.161473	0.295127	0.292232	0.525398	0.256623	0.279649	0.358992	0.307113	0.32413	0.591471	0.397793	0.505863	0.398618	0.230263	0.406941	0.201603	0.210356	0.204778	0.174983	0.212585	0.184672	0.266362
InitialFinal_gunifrac.csv	0.27688	0.266354	0.31007	0.343855	0.334822	0.250817	0.162864	0.321861	0.182187	0.608393	0.21881	0.322621	0.280266	0.289656	0.17338	0.202879	0.342945	0.201565	0	0.282421	0.288782	0.313949	0.383153	0.505463	0.407809	0.473771	0.391605	0.297168	0.417739	0.238488	0.602712	0.265464	0.302759	0.42585	0.308918	0.407909	0.674304	0.49902	0.599088	0.459647	0.298998	0.515705	0.258584	0.30547	0.266932	0.289338	0.316826	0.297911	0.374307
InitialFinal_gunifrac.csv	0.279177	0.37208	0.275069	0.29975	0.27415	0.236168	0.332813	0.214092	0.243349	0.439517	0.360724	0.164001	0.166946	0.147113	0.264159	0.421187	0.124415	0.153065	0.282421	0	0.249404	0.259799	0.285971	0.388277	0.29435	0.277776	0.21156	0.209971	0.245201	0.400126	0.463186	0.262487	0.272561	0.327628	0.307046	0.306414	0.553077	0.352456	0.466232	0.393612	0.199727	0.336572	0.198194	0.163924	0.1876	0.152349	0.171409	0.144337	0.190372
InitialFinal_gunifrac.csv	0.233866	0.348671	0.212395	0.242378	0.217072	0.250083	0.278043	0.276325	0.241997	0.493642	0.363307	0.254483	0.284592	0.281069	0.290014	0.380528	0.251486	0.265733	0.288782	0.249404	0	0.118502	0.185616	0.309646	0.212634	0.355812	0.266206	0.238705	0.294571	0.38487	0.452162	0.188064	0.190998	0.249758	0.201702	0.314281	0.564309	0.368038	0.479081	0.438556	0.266544	0.403904	0.270133	0.26236	0.257635	0.262518	0.288528	0.270051	0.275848
InitialFinal_gunifrac.csv	0.27462	0.391233	0.233003	0.269521	0.244729	0.262818	0.312538	0.285202	0.266857	0.46704	0.35943	0.249216	0.286022	0.277006	0.287227	0.406215	0.257661	0.26982	0.313949	0.259799	0.118502	0	0.144049	0.296783	0.156901	0.320511	0.250976	0.252973	0.270552	0.405903	0.426552	0.205807	0.191648	0.207472	0.211189	0.29982	0.528902	0.339011	0.440766	0.428418	0.252174	0.370659	0.279507	0.270732	0.250308	0.263133	0.294786	0.281346	0.272474
InitialFinal_gunifrac.csv	0.328506	0.437859	0.256234	0.290721	0.271031	0.288273	0.389392	0.290023	0.317321	0.404771	0.430221	0.261689	0.312111	0.303224	0.360291	0.462804	0.257734	0.31374	0.383153	0.285971	0.185616	0.144049	0	0.196387	0.0931925	0.270741	0.272097	0.284206	0.263598	0.461315	0.365308	0.260166	0.247096	0.184487	0.240699	0.330724	0.488407	0.302814	0.394089	0.413782	0.314167	0.341669	0.32849	0.3105	0.323039	0.308224	0.321731	0.315471	0.285053
InitialFinal_gunifrac.csv	0.433654	0.541704	0.371167	0.397014	0.373043	0.405599	0.512935	0.382607	0.447038	0.33312	0.55213	0.370396	0.411863	0.412565	0.48483	0.592351	0.363487	0.433943	0.505463	0.388277	0.309646	0.296783	0.196387	0	0.188031	0.329486	0.364225	0.387111	0.344323	0.575084	0.278926	0.38731	0.363595	0.264988	0.34828	0.435934	0.444241	0.367148	0.372383	0.513729	0.420936	0.361903	0.430239	0.411121	0.425057	0.396995	0.412464	0.406647	0.377485
InitialFinal_gunifrac.csv	0.335462	0.437974	0.270348	0.291042	0.266962	0.309058	0.417128	0.303913	0.337317	0.38655	0.441495	0.277394	0.335062	0.319469	0.375818	0.498558	0.277182	0.338193	0.407809	0.29435	0.212634	0.156901	0.0931925	0.188031	0	0.251422	0.268993	0.30904	0.262496	0.474794	0.359073	0.284603	0.264797	0.184986	0.277795	0.353824	0.477278	0.300451	0.394817	0.431487	0.326414	0.330248	0.332968	0.31871	0.332848	0.315897	0.333992	0.329537	0.300598
InitialFinal_gunifrac.csv	0.401271	0.476525	0.347082	0.347007	0.327611	0.372731	0.505058	0.322462	0.424149	0.322119	0.529214	0.279005	0.301881	0.287723	0.44698	0.580621	0.228485	0.362318	0.473771	0.277776	0.355812	0.320511	0.270741	0.329486	0.251422	0	0.186142	0.283546	0.19054	0.544581	0.403144	0.396822	0.364096	0.29824	0.386027	0.337682	0.438108	0.269454	0.359004	0.389945	0.322951	0.234343	0.369499	0.288752	0.337014	0.293861	0.272873	0.2793	0.217813
InitialFinal_gunifrac.csv	0.304251	0.381836	0.250317	0.258649	0.248902	0.285657	0.405628	0.267076	0.323797	0.410489	0.428595	0.22209	0.272996	0.234167	0.339185	0.503719	0.204523	0.270513	0.391605	0.21156	0.266206	0.250976	0.272097	0.364225	0.268993	0.186142	0	0.205915	0.123653	0.459922	0.456008	0.330205	0.323996	0.329385	0.333473	0.323651	0.51145	0.316492	0.416584	0.325964	0.250312	0.312601	0.262413	0.22604	0.255514	0.211222	0.206184	0.217372	0.187822
InitialFinal_gunifrac.csv	0.260815	0.322813	0.273135	0.298509	0.264697	0.229815	0.309408	0.206535	0.238134	0.475435	0.340568	0.253269	0.243537	0.229154	0.255337	0.396428	0.220736	0.161473	0.297168	0.209971	0.238705	0.252973	0.284206	0.387111	0.30904	0.283546	0.205915	0	0.216253	0.333798	0.48895	0.276208	0.275479	0.32482	0.319703	0.320066	0.539688	0.344408	0.454973	0.390407	0.24327	0.384078	0.241219	0.214787	0.223362	0.170374	0.186018	0.176263	0.243526
InitialFinal_gunifrac.csv	0.324976	0.401272	0.268851	0.27663	0.254247	0.300254	0.421961	0.281102	0.357144	0.395651	0.437907	0.230984	0.272924	0.236626	0.358091	0.515518	0.210877	0.295127	0.417739	0.245201	0.294571	0.270552	0.263598	0.344323	0.262496	0.19054	0.123653	0.216253	0	0.47512	0.431628	0.324672	0.325475	0.312018	0.322851	0.334085	0.50092	0.296612	0.402424	0.351903	0.275042	0.307666	0.291305	0.256541	0.279646	0.24669	0.214186	0.234361	0.205982
InitialFinal_gunifrac.csv	0.350853	0.281157	0.414646	0.431379	0.41774	0.342544	0.239741	0.388199	0.267454	0.677773	0.21909	0.417384	0.400007	0.388386	0.2778	0.197773	0.44266	0.292232	0.238488	0.400126	0.38487	0.405903	0.461315	0.575084	0.474794	0.544581	0.459922	0.333798	0.47512	0	0.650583	0.36591	0.380525	0.485688	0.421487	0.457265	0.70202	0.549642	0.639111	0.471439	0.380662	0.581667	0.330997	0.379714	0.349422	0.378627	0.408142	0.395609	0.478971
InitialFinal_gunifrac.csv	0.55337	0.634905	0.496903	0.51092	0.48771	0.517791	0.606098	0.455706	0.548835	0.347779	0.63727	0.449928	0.485159	0.470896	0.581096	0.682846	0.439677	0.525398	0.602712	0.463186	0.452162	0.426552	0.365308	0.278926	0.359073	0.403144	0.456008	0.48895	0.431628	0.650583	0	0.485855	0.45679	0.305799	0.445092	0.504029	0.457124	0.45978	0.417503	0.589407	0.481581	0.409612	0.521408	0.477031	0.496792	0.47594	0.486905	0.476278	0.445428
InitialFinal_gunifrac.csv	0.221726	0.341756	0.218697	0.238132	0.210594	0.197288	0.2556	0.243069	0.204702	0.518804	0.327429	0.249826	0.258598	0.252303	0.26156	0.348466	0.28594	0.256623	0.265464	0.262487	0.188064	0.205807	0.260166	0.38731	0.284603	0.396822	0.330205	0.276208	0.324672	0.36591	0.485855	0	0.0925444	0.248899	0.1124	0.339746	0.579224	0.375786	0.484726	0.44787	0.259628	0.442717	0.260378	0.281768	0.257936	0.301973	0.302711	0.280667	0.334438
InitialFinal_gunifrac.csv	0.268228	0.371511	0.239632	0.267969	0.228831	0.232088	0.296677	0.22358	0.23574	0.485536	0.35889	0.245918	0.275912	0.27507	0.296121	0.382059	0.26877	0.279649	0.302759	0.272561	0.190998	0.191648	0.247096	0.363595	0.264797	0.364096	0.323996	0.275479	0.325475	0.380525	0.45679	0.0925444	0	0.20603	0.111681	0.312664	0.555953	0.357023	0.465879	0.452234	0.258305	0.411799	0.274091	0.282704	0.264623	0.304806	0.316852	0.293684	0.31633
InitialFinal_gunifrac.csv	0.369212	0.466976	0.315886	0.330725	0.302588	0.333351	0.420894	0.286706	0.359569	0.380909	0.467251	0.296721	0.345364	0.340377	0.409747	0.509674	0.304689	0.358992	0.42585	0.327628	0.249758	0.207472	0.184487	0.264988	0.184986	0.29824	0.329385	0.32482	0.312018	0.485688	0.305799	0.248899	0.20603	0	0.206708	0.342497	0.491897	0.306123	0.387476	0.458835	0.335675	0.340287	0.362703	0.344101	0.336581	0.34265	0.360968	0.341034	0.328393
InitialFinal_gunifrac.csv	0.296376	0.405229	0.238264	0.264466	0.252696	0.237349	0.302483	0.259995	0.258111	0.484163	0.377781	0.26323	0.304665	0.307024	0.313801	0.386458	0.302824	0.307113	0.308918	0.307046	0.201702	0.211189	0.240699	0.34828	0.277795	0.386027	0.333473	0.319703	0.322851	0.421487	0.445092	0.1124	0.111681	0.206708	0	0.349038	0.57141	0.366238	0.473749	0.442098	0.3105	0.426791	0.31094	0.329887	0.307121	0.33772	0.343813	0.32507	0.33492
InitialFinal_gunifrac.csv	0.381897	0.459532	0.345084	0.37609	0.347536	0.355591	0.404979	0.350785	0.367474	0.479634	0.450502	0.314035	0.335743	0.312745	0.388665	0.493023	0.305106	0.32413	0.407909	0.306414	0.314281	0.29982	0.330724	0.435934	0.353824	0.337682	0.323651	0.320066	0.334085	0.457265	0.504029	0.339746	0.312664	0.342497	0.349038	0	0.411288	0.190228	0.305934	0.405048	0.278468	0.335766	0.317863	0.295868	0.305763	0.314563	0.322345	0.303936	0.305835
InitialFinal_gunifrac.csv	0.617348	0.676196	0.571101	0.573208	0.564443	0.57727	0.678148	0.53439	0.622975	0.44492	0.702277	0.536753	0.568521	0.552633	0.662355	0.736573	0.505602	0.591471	0.674304	0.553077	0.564309	0.528902	0.488407	0.444241	0.477278	0.438108	0.51145	0.539688	0.50092	0.70202	0.457124	0.579224	0.555953	0.491897	0.57141	0.411288	0	0.351511	0.19502	0.599861	0.561013	0.384916	0.600209	0.548331	0.587808	0.538208	0.536798	0.53411	0.510477
InitialFinal_gunifrac.csv	0.408425	0.485543	0.359019	0.368933	0.347792	0.379097	0.498522	0.363144	0.435503	0.406829	0.531349	0.340263	0.381988	0.364556	0.472982	0.57544	0.314641	0.397793	0.49902	0.352456	0.368038	0.339011	0.302814	0.367148	0.300451	0.269454	0.316492	0.344408	0.296612	0.549642	0.45978	0.375786	0.357023	0.306123	0.366238	0.190228	0.351511	0	0.229068	0.392851	0.377185	0.291932	0.397453	0.355646	0.384424	0.355283	0.32751	0.331321	0.309374
InitialFinal_gunifrac.csv	0.532777	0.600643	0.485757	0.493266	0.47563	0.491005	0.602724	0.445349	0.542484	0.39216	0.63428	0.443811	0.483052	0.457283	0.584443	0.671	0.412567	0.505863	0.599088	0.466232	0.479081	0.440766	0.394089	0.372383	0.394817	0.359004	0.416584	0.454973	0.402424	0.639111	0.417503	0.484726	0.465879	0.387476	0.473749	0.305934	0.19502	0.229068	0	0.522828	0.471994	0.310752	0.514238	0.452611	0.495597	0.444315	0.440799	0.439807	0.417729
InitialFinal_gunifrac.csv	0.391334	0.424112	0.382423	0.372287	0.393147	0.390875	0.448821	0.421417	0.427973	0.578026	0.452877	0.407687	0.430705	0.408344	0.416424	0.50285	0.399415	0.398618	0.459647	0.393612	0.438556	0.428418	0.413782	0.513729	0.431487	0.389945	0.325964	0.390407	0.351903	0.471439	0.589407	0.44787	0.452234	0.458835	0.442098	0.405048	0.599861	0.392851	0.522828	0	0.398869	0.48745	0.386421	0.411526	0.417625	0.385106	0.385768	0.394266	0.395063
InitialFinal_gunifrac.csv	0.319185	0.406034	0.322304	0.344098	0.310964	0.259788	0.297655	0.25672	0.259595	0.493784	0.327661	0.170217	0.177708	0.146947	0.241275	0.408238	0.232357	0.230263	0.298998	0.199727	0.266544	0.252174	0.314167	0.420936	0.326414	0.322951	0.250312	0.24327	0.275042	0.380662	0.481581	0.259628	0.258305	0.335675	0.3105	0.278468	0.561013	0.377185	0.471994	0.398869	0	0.345791	0.151631	0.110451	0.0904381	0.198146	0.223069	0.191989	0.24264
InitialFinal_gunifrac.csv	0.473473	0.555022	0.435197	0.442088	0.423475	0.406427	0.532589	0.343734	0.461297	0.367762	0.562358	0.316488	0.344176	0.324276	0.482638	0.617695	0.288551	0.406941	0.515705	0.336572	0.403904	0.370659	0.341669	0.361903	0.330248	0.234343	0.312601	0.384078	0.307666	0.581667	0.409612	0.442717	0.411799	0.340287	0.426791	0.335766	0.384916	0.291932	0.310752	0.48745	0.345791	0	0.400348	0.313109	0.364504	0.325732	0.330414	0.320754	0.284293
InitialFinal_gunifrac.csv	0.272932	0.333547	0.281971	0.307718	0.274636	0.214877	0.246898	0.235496	0.202416	0.515796	0.270777	0.205815	0.195238	0.174331	0.207035	0.369895	0.249521	0.201603	0.258584	0.198194	0.270133	0.279507	0.32849	0.430239	0.332968	0.369499	0.262413	0.241219	0.291305	0.330997	0.521408	0.260378	0.274091	0.362703	0.31094	0.317863	0.600209	0.397453	0.514238	0.386421	0.151631	0.400348	0	0.14084	0.126321	0.20403	0.238197	0.207942	0.265388
InitialFinal_gunifrac.csv	0.305431	0.389026	0.314679	0.338865	0.307046	0.26043	0.307044	0.223457	0.245853	0.462766	0.334026	0.168414	0.181006	0.134372	0.247976	0.414657	0.203451	0.210356	0.30547	0.163924	0.26236	0.270732	0.3105	0.411121	0.31871	0.288752	0.22604	0.214787	0.256541	0.379714	0.477031	0.281768	0.282704	0.344101	0.329887	0.295868	0.548331	0.355646	0.452611	0.411526	0.110451	0.313109	0.14084	0	0.100909	0.176927	0.196887	0.160085	0.216207
InitialFinal_gunifrac.csv	0.305975	0.371875	0.323201	0.342075	0.314165	0.253424	0.253415	0.241407	0.226663	0.499792	0.288065	0.167584	0.160793	0.147365	0.204812	0.369651	0.22607	0.204778	0.266932	0.1876	0.257635	0.250308	0.323039	0.425057	0.332848	0.337014	0.255514	0.223362	0.279646	0.349422	0.496792	0.257936	0.264623	0.336581	0.307121	0.305763	0.587808	0.384424	0.495597	0.417625	0.0904381	0.364504	0.126321	0.100909	0	0.198846	0.216413	0.182654	0.246852
InitialFinal_gunifrac.csv	0.288923	0.350487	0.299414	0.322173	0.287086	0.243595	0.318755	0.226415	0.252356	0.43711	0.359266	0.221283	0.215888	0.18888	0.262779	0.41565	0.169954	0.174983	0.289338	0.152349	0.262518	0.263133	0.308224	0.396995	0.315897	0.293861	0.211222	0.170374	0.24669	0.378627	0.47594	0.301973	0.304806	0.34265	0.33772	0.314563	0.538208	0.355283	0.444315	0.385106	0.198146	0.325732	0.20403	0.176927	0.198846	0	0.0972055	0.0853908	0.162852
InitialFinal_gunifrac.csv	0.280874	0.351452	0.287718	0.306487	0.274995	0.24987	0.338234	0.235019	0.275947	0.422884	0.386607	0.225682	0.207735	0.184227	0.288707	0.438071	0.172808	0.212585	0.316826	0.171409	0.288528	0.294786	0.321731	0.412464	0.333992	0.272873	0.206184	0.186018	0.214186	0.408142	0.486905	0.302711	0.316852	0.360968	0.343813	0.322345	0.536798	0.32751	0.440799	0.385768	0.223069	0.330414	0.238197	0.196887	0.216413	0.0972055	0	0.078059	0.138312
InitialFinal_gunifrac.csv	0.274437	0.353568	0.284575	0.303433	0.270081	0.230842	0.319964	0.213656	0.247263	0.422309	0.368879	0.197181	0.18399	0.158254	0.269186	0.427559	0.148839	0.184672	0.297911	0.144337	0.270051	0.281346	0.315471	0.406647	0.329537	0.2793	0.217372	0.176263	0.234361	0.395609	0.476278	0.280667	0.293684	0.341034	0.32507	0.303936	0.53411	0.331321	0.439807	0.394266	0.191989	0.320754	0.207942	0.160085	0.182654	0.0853908	0.078059	0	0.146473
InitialFinal_gunifrac.csv	0.315316	0.404936	0.277655	0.291833	0.270548	0.290419	0.411094	0.265505	0.330161	0.383883	0.440197	0.195724	0.210765	0.210871	0.338692	0.499892	0.160711	0.266362	0.374307	0.190372	0.275848	0.272474	0.285053	0.377485	0.300598	0.217813	0.187822	0.243526	0.205982	0.478971	0.445428	0.334438	0.31633	0.328393	0.33492	0.305835	0.510477	0.309374	0.417729	0.395063	0.24264	0.284293	0.265388	0.216207	0.246852	0.162852	0.138312	0.146473	0
InitialFinal_gunifrac.csv	0.454264	0.365454	0.51549	0.526638	0.520207	0.467254	0.329879	0.511412	0.40152	0.756862	0.293933	0.541167	0.512713	0.511385	0.385284	0.251102	0.559287	0.444726	0.363807	0.519097	0.49237	0.513209	0.573246	0.674934	0.577569	0.652755	0.594154	0.499795	0.604155	0.253458	0.731726	0.436153	0.46757	0.573962	0.492968	0.577091	0.79122	0.655587	0.734649	0.592556	0.51007	0.687686	0.470166	0.514352	0.471576	0.515654	0.536109	0.522487	0.595122
InitialFinal_gunifrac.csv	0.344182	0.423879	0.291146	0.3096	0.277497	0.311632	0.449586	0.291045	0.373157	0.373359	0.479787	0.278969	0.327458	0.304317	0.421761	0.532321	0.248567	0.338953	0.449169	0.30495	0.275439	0.238073	0.211132	0.302062	0.222283	0.236132	0.248864	0.274546	0.231147	0.486484	0.419246	0.293567	0.278568	0.227461	0.286804	0.263767	0.422021	0.192755	0.311641	0.399464	0.317781	0.294661	0.334412	0.29673	0.321361	0.283604	0.270251	0.270388	0.243826
InitialFinal_gunifrac.csv	0.519252	0.588191	0.463018	0.472657	0.45455	0.490822	0.593466	0.431032	0.537257	0.335981	0.618916	0.426437	0.4684	0.439144	0.575418	0.664122	0.402651	0.499655	0.588042	0.454514	0.450635	0.404445	0.337635	0.267603	0.326602	0.330158	0.406786	0.44378	0.3788	0.62378	0.333818	0.466266	0.431443	0.31699	0.43246	0.354329	0.313627	0.280527	0.220865	0.526469	0.452405	0.290639	0.498328	0.443128	0.480327	0.434529	0.432441	0.431719	0.404211
InitialFinal_gunifrac.csv	0.257727	0.37866	0.237298	0.261496	0.247685	0.234803	0.294564	0.28504	0.240432	0.496358	0.354786	0.235898	0.234967	0.231228	0.285264	0.395739	0.25476	0.249643	0.297191	0.230411	0.218182	0.209291	0.253685	0.383899	0.291319	0.361009	0.298636	0.2649	0.30311	0.392476	0.482712	0.17445	0.192449	0.273041	0.219624	0.26643	0.561702	0.336053	0.470736	0.389274	0.226344	0.423307	0.236123	0.259217	0.230279	0.273442	0.276369	0.254149	0.287359
InitialFinal_gunifrac.csv	0.44569	0.529582	0.399623	0.409222	0.391211	0.419679	0.517985	0.379404	0.450489	0.392993	0.539191	0.328579	0.370671	0.359212	0.491244	0.584936	0.323888	0.418132	0.508526	0.356976	0.334748	0.310794	0.247415	0.290248	0.251898	0.263749	0.347451	0.364098	0.333682	0.556156	0.353049	0.380197	0.351006	0.263814	0.374362	0.304045	0.412905	0.270341	0.344383	0.477412	0.369255	0.283338	0.405973	0.340168	0.382316	0.372353	0.376622	0.366894	0.319581
InitialFinal_gunifrac.csv	0.530224	0.598078	0.486361	0.494133	0.475621	0.495151	0.578688	0.457563	0.522424	0.394508	0.607587	0.425549	0.458047	0.445378	0.562199	0.647728	0.415624	0.50299	0.580205	0.453935	0.433009	0.400331	0.341691	0.300264	0.330534	0.339804	0.434659	0.452599	0.416241	0.615262	0.360178	0.469468	0.440326	0.355213	0.460004	0.349289	0.336191	0.305749	0.282064	0.557187	0.450364	0.278497	0.497657	0.433549	0.462889	0.454118	0.454831	0.449105	0.411374
InitialFinal_gunifrac.csv	0.366577	0.458912	0.328822	0.33854	0.305441	0.319515	0.438115	0.285167	0.366935	0.415605	0.473872	0.249485	0.267351	0.253998	0.382424	0.531169	0.221787	0.311082	0.420628	0.251292	0.303031	0.263731	0.273805	0.337405	0.269839	0.236335	0.227915	0.278451	0.244218	0.49617	0.409772	0.347013	0.330617	0.313791	0.356836	0.3329	0.454815	0.344374	0.390946	0.413424	0.266926	0.249924	0.323847	0.278644	0.292944	0.246344	0.25686	0.249432	0.209724
InitialFinal_gunifrac.csv	0.297346	0.388907	0.295398	0.300947	0.27873	0.276292	0.348921	0.265574	0.290547	0.493929	0.395271	0.249605	0.263097	0.249593	0.304785	0.457772	0.243231	0.269533	0.339422	0.237565	0.256297	0.257739	0.328517	0.432309	0.331104	0.316939	0.258407	0.257752	0.294397	0.423989	0.454419	0.302301	0.275003	0.33491	0.326283	0.320426	0.536578	0.378498	0.461581	0.421867	0.227371	0.341211	0.279591	0.244183	0.253651	0.21939	0.246255	0.225017	0.225671
InitialFinal_gunifrac.csv	0.275346	0.367204	0.256533	0.273126	0.236659	0.253163	0.35884	0.232121	0.286137	0.431678	0.399345	0.217512	0.245781	0.22087	0.298942	0.465915	0.201306	0.256128	0.354678	0.227801	0.242312	0.214175	0.258572	0.371242	0.25639	0.262823	0.190753	0.219906	0.207776	0.429504	0.445632	0.290701	0.270314	0.291064	0.314598	0.311844	0.509577	0.322148	0.413098	0.394221	0.228159	0.309848	0.268493	0.230889	0.242203	0.201381	0.188724	0.195055	0.186618
InitialFinal_gunifrac.csv	0.29228	0.302621	0.355058	0.359983	0.34378	0.311979	0.269055	0.364902	0.303686	0.625773	0.291897	0.374878	0.35711	0.334645	0.291977	0.344961	0.387206	0.319151	0.28233	0.341042	0.365278	0.364924	0.45516	0.557045	0.449683	0.468092	0.38895	0.329477	0.394483	0.3153	0.589055	0.340663	0.354804	0.455428	0.397446	0.405164	0.636729	0.483136	0.58127	0.442738	0.29812	0.493664	0.276977	0.31961	0.293684	0.323025	0.328894	0.315364	0.379097
InitialFinal_gunifrac.csv	0.231158	0.308514	0.236815	0.24556	0.2292	0.236419	0.302374	0.226524	0.245797	0.474836	0.348514	0.229637	0.236384	0.226829	0.262873	0.412165	0.219509	0.241914	0.286089	0.218029	0.226084	0.24396	0.307205	0.425387	0.311109	0.305029	0.219499	0.22192	0.256998	0.392052	0.495922	0.266659	0.26431	0.336448	0.305184	0.324595	0.567306	0.352629	0.483555	0.409204	0.23439	0.371089	0.224344	0.226975	0.217311	0.213166	0.213837	0.21445	0.196993
InitialFinal_gunifrac.csv	0.522684	0.554882	0.481709	0.47608	0.488728	0.534081	0.587401	0.525663	0.554658	0.524088	0.606797	0.522921	0.53788	0.523792	0.584358	0.656106	0.494779	0.532821	0.602523	0.521122	0.515609	0.484903	0.478518	0.490437	0.477877	0.44134	0.425528	0.477612	0.427289	0.624323	0.538519	0.539806	0.523455	0.486986	0.53394	0.465888	0.497094	0.442777	0.421824	0.382757	0.523393	0.496466	0.540512	0.514939	0.528417	0.504648	0.477497	0.497138	0.483307
InitialFinal_gunifrac.csv	0.442597	0.456942	0.410176	0.40243	0.422819	0.464989	0.499903	0.468504	0.487457	0.571408	0.516657	0.46248	0.48309	0.470762	0.499291	0.555636	0.444661	0.459647	0.509746	0.46328	0.442685	0.432979	0.429463	0.519484	0.433128	0.411137	0.376554	0.41376	0.385658	0.534973	0.585862	0.474064	0.462021	0.451637	0.466116	0.399688	0.559216	0.391702	0.485884	0.333135	0.464357	0.500701	0.462564	0.455004	0.459205	0.448579	0.427272	0.444015	0.430142
InitialFinal_gunifrac.csv	0.644179	0.676128	0.60474	0.590486	0.601395	0.638485	0.711536	0.621256	0.670454	0.564057	0.726916	0.615858	0.634907	0.623276	0.702612	0.758575	0.591674	0.648897	0.707886	0.627922	0.64235	0.609924	0.575723	0.577994	0.566602	0.520136	0.548046	0.599438	0.527178	0.73313	0.588182	0.644745	0.626124	0.594646	0.636761	0.568555	0.508014	0.526285	0.506726	0.508562	0.647788	0.559913	0.659868	0.636059	0.656885	0.61587	0.583201	0.60345	0.580358
InitialFinal_gunifrac.csv	0.584942	0.621855	0.537662	0.526609	0.541307	0.583041	0.653764	0.572388	0.609333	0.540491	0.666172	0.569199	0.586047	0.573663	0.645296	0.705679	0.537466	0.590164	0.660564	0.565606	0.575992	0.542291	0.511499	0.509444	0.504461	0.467168	0.484364	0.541189	0.479965	0.684475	0.553478	0.586428	0.569324	0.529317	0.580896	0.486491	0.490981	0.453403	0.430864	0.458764	0.584971	0.499728	0.600521	0.576245	0.593249	0.562998	0.530552	0.553087	0.526188
InitialFinal_gunifrac.csv	0.402775	0.421656	0.371042	0.37396	0.363025	0.41634	0.46022	0.410591	0.442239	0.506673	0.48015	0.413512	0.422605	0.412223	0.468442	0.519408	0.350959	0.401421	0.433534	0.373445	0.364308	0.348502	0.369892	0.467559	0.382438	0.3426	0.302706	0.330023	0.316547	0.470455	0.525277	0.419785	0.40538	0.393345	0.414711	0.354897	0.528376	0.375928	0.460716	0.416932	0.375815	0.441447	0.407204	0.397105	0.395402	0.346687	0.334832	0.351023	0.34192
InitialFinal_gunifrac.csv	0.414887	0.433146	0.363919	0.371265	0.364038	0.401477	0.468531	0.383521	0.433196	0.495063	0.490677	0.393058	0.4238	0.401094	0.45916	0.531217	0.360669	0.399758	0.444551	0.378766	0.37456	0.356529	0.365073	0.459482	0.385082	0.334276	0.287889	0.328615	0.293601	0.486485	0.514757	0.422915	0.397485	0.388134	0.415913	0.325702	0.501398	0.361425	0.426151	0.402543	0.361989	0.423412	0.392989	0.380151	0.388979	0.346484	0.347566	0.360552	0.335021
InitialFinal_gunifrac.csv	0.434976	0.46028	0.386301	0.384659	0.382413	0.41443	0.490637	0.396216	0.453187	0.485067	0.514454	0.396707	0.426886	0.403139	0.474723	0.55731	0.361518	0.409162	0.471308	0.390142	0.392009	0.364756	0.361341	0.452992	0.380729	0.311739	0.297803	0.34083	0.310258	0.512914	0.502712	0.439441	0.413326	0.385135	0.42789	0.329149	0.475838	0.356901	0.395359	0.400514	0.368995	0.405432	0.409154	0.381111	0.392249	0.357377	0.357191	0.366463	0.336375
InitialFinal_gunifrac.csv	0.355292	0.381555	0.325887	0.344689	0.322022	0.346012	0.407358	0.338441	0.379357	0.501096	0.430986	0.351094	0.364083	0.35641	0.407077	0.469863	0.308731	0.342298	0.378839	0.329937	0.334378	0.331024	0.348082	0.452254	0.37247	0.343573	0.288273	0.283338	0.301123	0.427797	0.522781	0.373069	0.349549	0.378134	0.388674	0.301257	0.519552	0.354678	0.432646	0.409333	0.330631	0.425184	0.341893	0.341967	0.338863	0.308205	0.30934	0.319143	0.293535
InitialFinal_gunifrac.csv	0.408523	0.446303	0.361261	0.366136	0.367275	0.423146	0.474049	0.389528	0.446214	0.511675	0.490948	0.379921	0.401717	0.381691	0.451695	0.525184	0.346434	0.390645	0.454247	0.382242	0.367935	0.36098	0.381538	0.474711	0.39443	0.351764	0.316683	0.333404	0.326527	0.493242	0.529387	0.425696	0.411922	0.421012	0.427591	0.355186	0.492716	0.40017	0.441991	0.395991	0.373674	0.411813	0.407146	0.370732	0.38644	0.355029	0.351053	0.360065	0.339912
InitialFinal_gunifrac.csv	0.316424	0.353961	0.295931	0.308668	0.312261	0.331678	0.373375	0.320762	0.346735	0.528122	0.39242	0.349649	0.334994	0.331189	0.364749	0.423932	0.31232	0.310838	0.341645	0.323859	0.327137	0.339299	0.362005	0.465749	0.376932	0.364771	0.308339	0.280995	0.330891	0.402888	0.547936	0.343968	0.353389	0.408188	0.382992	0.341183	0.548216	0.394653	0.479822	0.41317	0.32847	0.447935	0.324514	0.321406	0.317775	0.315367	0.31024	0.316225	0.326189
InitialFinal_gunifrac.csv	0.445131	0.499675	0.383648	0.371976	0.385746	0.439585	0.522692	0.40939	0.468654	0.503901	0.540585	0.403853	0.426645	0.40354	0.493069	0.590599	0.379315	0.422666	0.507662	0.403905	0.416453	0.420355	0.39422	0.464525	0.400516	0.356058	0.344929	0.371832	0.336421	0.547794	0.522434	0.452711	0.454247	0.43678	0.448678	0.402542	0.508714	0.385289	0.455218	0.380325	0.417152	0.434869	0.436126	0.400429	0.434753	0.385868	0.37999	0.380414	0.371718
InitialFinal_gunifrac.csv	0.322128	0.350401	0.316593	0.318751	0.331261	0.326668	0.376781	0.32758	0.358768	0.536022	0.388259	0.36085	0.339641	0.325378	0.359997	0.431285	0.332499	0.31085	0.350636	0.33873	0.365596	0.373235	0.387048	0.486787	0.403763	0.387483	0.318348	0.284682	0.331566	0.392626	0.562833	0.362594	0.387045	0.440061	0.402132	0.355805	0.557636	0.405884	0.484445	0.383433	0.335867	0.469849	0.318945	0.327377	0.326712	0.310674	0.301412	0.316151	0.342129
InitialFinal_gunifrac.csv	0.39908	0.424051	0.353651	0.355653	0.361303	0.392351	0.458976	0.362789	0.426015	0.486982	0.477657	0.352404	0.381565	0.358227	0.443294	0.518021	0.324482	0.378084	0.431992	0.355296	0.396957	0.400111	0.411144	0.502469	0.432756	0.338871	0.308654	0.345755	0.330689	0.479608	0.561433	0.413857	0.399206	0.443284	0.41237	0.280704	0.480251	0.321859	0.401414	0.371383	0.340488	0.380648	0.361027	0.335039	0.362496	0.331808	0.3253	0.326979	0.31375
InitialFinal_gunifrac.csv	0.403326	0.43413	0.365498	0.365811	0.370702	0.404543	0.462632	0.376044	0.433516	0.497564	0.479443	0.357032	0.381084	0.360293	0.452362	0.511734	0.317981	0.37905	0.428604	0.348654	0.396466	0.396648	0.408353	0.496729	0.431242	0.334791	0.308834	0.346564	0.323256	0.475208	0.559403	0.422589	0.406681	0.444749	0.420543	0.286268	0.483325	0.324966	0.406703	0.363654	0.341513	0.375811	0.365991	0.331279	0.359243	0.328839	0.326903	0.329088	0.314699
InitialFinal_gunifrac.csv	0.460825	0.492139	0.425341	0.416229	0.435919	0.453243	0.501452	0.438148	0.473302	0.524516	0.523241	0.433966	0.444296	0.421208	0.492861	0.564517	0.413224	0.432412	0.488613	0.438456	0.474683	0.474255	0.459976	0.518231	0.459308	0.390467	0.391496	0.419083	0.394298	0.519801	0.584801	0.493397	0.502087	0.488088	0.490304	0.392853	0.541185	0.38427	0.472723	0.320686	0.41446	0.435357	0.426193	0.410978	0.43061	0.415449	0.406423	0.411529	0.409546
InitialFinal_gunifrac.csv	0.384886	0.38082	0.385623	0.383577	0.380401	0.368422	0.417188	0.357745	0.38336	0.529541	0.431094	0.395391	0.387004	0.35644	0.407722	0.458552	0.36129	0.339203	0.403948	0.361117	0.435699	0.4442	0.458075	0.544851	0.475677	0.387444	0.347964	0.320791	0.372235	0.414662	0.604256	0.422904	0.431966	0.496214	0.465951	0.351272	0.54623	0.391618	0.486711	0.367215	0.344261	0.461505	0.34448	0.327181	0.350565	0.321832	0.319034	0.319394	0.363564
InitialFinal_gunifrac.csv	0.502514	0.54096	0.455834	0.452177	0.457382	0.491069	0.563826	0.446993	0.52126	0.450146	0.587397	0.442422	0.470499	0.448013	0.541139	0.621426	0.395663	0.46575	0.540041	0.443181	0.46561	0.446179	0.421075	0.463964	0.432831	0.352227	0.375415	0.414933	0.377112	0.58482	0.523351	0.504227	0.479068	0.438264	0.489197	0.322844	0.41372	0.291333	0.329127	0.41507	0.432274	0.338118	0.465548	0.418976	0.45436	0.406385	0.413503	0.411945	0.381601
InitialFinal_gunifrac.csv	0.509064	0.553944	0.478412	0.468099	0.476153	0.541781	0.59551	0.520595	0.561828	0.489963	0.605718	0.510899	0.529081	0.519178	0.580608	0.654805	0.479209	0.519482	0.605126	0.513525	0.495678	0.464059	0.457409	0.460463	0.450129	0.413545	0.416006	0.458587	0.422413	0.616598	0.505397	0.529688	0.51354	0.456852	0.53626	0.457079	0.472242	0.422315	0.386093	0.473085	0.521129	0.473792	0.540037	0.511933	0.524427	0.497342	0.477533	0.491118	0.472094
InitialFinal_gunifrac.csv	0.276213	0.308292	0.271546	0.306882	0.282953	0.300921	0.347328	0.335675	0.333852	0.551229	0.392532	0.38378	0.375086	0.367005	0.360071	0.417049	0.346613	0.317266	0.333582	0.356429	0.317995	0.333117	0.362744	0.478507	0.395557	0.404719	0.325627	0.290519	0.33531	0.39767	0.577562	0.313242	0.328409	0.410073	0.353826	0.353143	0.590476	0.387554	0.507791	0.401382	0.361682	0.500798	0.332997	0.370561	0.355737	0.337921	0.319066	0.335507	0.358803
InitialFinal_gunifrac.csv	0.447021	0.497753	0.396379	0.391601	0.400824	0.437921	0.522012	0.441404	0.482871	0.474149	0.561506	0.439024	0.464006	0.466781	0.5067	0.5958	0.423166	0.461855	0.534925	0.470358	0.438215	0.42618	0.401195	0.417669	0.403774	0.405174	0.392368	0.420616	0.374194	0.58849	0.506381	0.437631	0.43463	0.423552	0.435874	0.438195	0.498482	0.378893	0.413624	0.451254	0.484973	0.472195	0.485417	0.47838	0.476088	0.463754	0.427306	0.440796	0.423439
InitialFinal_gunifrac.csv	0.678299	0.690275	0.681941	0.695344	0.689556	0.69351	0.664477	0.707024	0.680136	0.724192	0.682102	0.682591	0.675456	0.684962	0.671022	0.67676	0.707221	0.688141	0.65793	0.69972	0.671263	0.686298	0.689087	0.703611	0.708377	0.732941	0.719386	0.701873	0.728265	0.700956	0.734314	0.670591	0.67822	0.7109	0.669662	0.725596	0.777279	0.742147	0.763712	0.77357	0.701841	0.743695	0.681313	0.698524	0.685025	0.719964	0.723978	0.715463	0.718261
InitialFinal_gunifrac.csv	0.401148	0.426381	0.369507	0.385668	0.370319	0.397369	0.455256	0.38361	0.421924	0.500868	0.472067	0.382809	0.404843	0.396099	0.447043	0.509086	0.342904	0.383239	0.429426	0.376467	0.371749	0.353565	0.35473	0.447803	0.373986	0.330993	0.31082	0.324013	0.308146	0.473164	0.512595	0.416548	0.394141	0.392189	0.407987	0.355047	0.498899	0.37579	0.406757	0.425903	0.378456	0.412429	0.386568	0.368604	0.378784	0.352674	0.339238	0.353594	0.322755
InitialFinal_gunifrac.csv	0.53614	0.565961	0.494752	0.48774	0.494152	0.526728	0.597487	0.498725	0.557434	0.475626	0.619696	0.498731	0.515099	0.500634	0.565966	0.656883	0.464545	0.506747	0.585536	0.501869	0.496411	0.468172	0.447067	0.455268	0.451147	0.376272	0.398366	0.436955	0.394624	0.614865	0.501547	0.54326	0.518647	0.472268	0.535264	0.433163	0.433097	0.414187	0.370438	0.494766	0.492474	0.421158	0.531144	0.483361	0.511685	0.466817	0.44746	0.467797	0.439884
InitialFinal_gunifrac.csv	0.506023	0.534544	0.460689	0.464671	0.457239	0.486913	0.567268	0.462888	0.523198	0.448646	0.592967	0.475182	0.500156	0.483674	0.544775	0.634916	0.432947	0.48595	0.556412	0.470121	0.475703	0.444113	0.41379	0.421997	0.41268	0.343913	0.384107	0.414757	0.38181	0.585505	0.474708	0.516878	0.483682	0.433692	0.506874	0.408325	0.444526	0.397351	0.374609	0.495524	0.467884	0.39821	0.482726	0.451545	0.47924	0.441519	0.436898	0.448896	0.409482
InitialFinal_gunifrac.csv	0.552227	0.587073	0.512307	0.504077	0.512793	0.542455	0.614946	0.521524	0.572683	0.461327	0.635525	0.522602	0.537153	0.522385	0.585081	0.677008	0.482282	0.524303	0.609023	0.518625	0.512772	0.488049	0.463594	0.463549	0.466767	0.399202	0.416592	0.452763	0.416431	0.633804	0.480626	0.563011	0.541924	0.493776	0.556288	0.455214	0.427229	0.43578	0.386606	0.511857	0.51817	0.454393	0.54749	0.503013	0.530805	0.485749	0.46652	0.487558	0.457289
InitialFinal_gunifrac.csv	0.500434	0.526636	0.45731	0.452081	0.456851	0.492354	0.562156	0.470193	0.522589	0.48477	0.582935	0.473354	0.494773	0.4749	0.540235	0.627898	0.434471	0.481147	0.554331	0.47101	0.459888	0.434181	0.420293	0.456518	0.424117	0.358372	0.367944	0.409478	0.364484	0.582546	0.504885	0.50924	0.486616	0.445806	0.501402	0.402476	0.448638	0.386296	0.378188	0.467022	0.461378	0.409283	0.491935	0.449582	0.477809	0.434609	0.420596	0.437957	0.408438
InitialFinal_gunifrac.csv	0.541132	0.587851	0.495014	0.509099	0.507991	0.521004	0.61759	0.510108	0.563713	0.480272	0.64608	0.511663	0.53698	0.535355	0.592902	0.681675	0.498422	0.545405	0.610835	0.529269	0.531759	0.532966	0.488471	0.469684	0.490825	0.466437	0.48434	0.511463	0.46056	0.663902	0.538367	0.541891	0.528306	0.524855	0.529755	0.453277	0.462186	0.390347	0.399472	0.578526	0.561635	0.475958	0.557598	0.533032	0.551546	0.542637	0.50249	0.517554	0.48624
InitialFinal_gunifrac.csv	0.45304	0.466986	0.448842	0.466824	0.467219	0.403334	0.424649	0.457868	0.430636	0.623949	0.443625	0.463359	0.484719	0.481801	0.426632	0.424763	0.482138	0.439234	0.418517	0.480855	0.439767	0.438568	0.443941	0.522006	0.455157	0.514417	0.48347	0.4575	0.496186	0.431995	0.628132	0.44438	0.448397	0.480488	0.419037	0.453653	0.657738	0.501869	0.600332	0.45873	0.463016	0.553691	0.423529	0.474362	0.45551	0.481555	0.501114	0.489199	0.502163
InitialFinal_gunifrac.csv	0.406444	0.457391	0.361575	0.381328	0.383613	0.399883	0.484394	0.412799	0.431381	0.518108	0.525842	0.405702	0.416137	0.413342	0.463988	0.560298	0.391746	0.418382	0.476753	0.409902	0.412688	0.410628	0.388059	0.481168	0.415193	0.37204	0.360892	0.387883	0.363932	0.537123	0.573875	0.429904	0.4222	0.440996	0.425898	0.346399	0.525759	0.342078	0.452255	0.422096	0.421093	0.442126	0.415547	0.404037	0.421499	0.41795	0.389509	0.391312	0.370671
InitialFinal_gunifrac.csv	0.431254	0.497062	0.386465	0.414083	0.412612	0.393947	0.485071	0.43298	0.438696	0.513962	0.543065	0.430004	0.441242	0.436553	0.481804	0.549247	0.416511	0.439105	0.480012	0.436516	0.419789	0.424328	0.394549	0.464445	0.424553	0.405709	0.414635	0.406769	0.402719	0.551569	0.567726	0.436623	0.439374	0.445566	0.416851	0.374498	0.526628	0.340492	0.451022	0.458313	0.450774	0.43538	0.443168	0.437561	0.456712	0.432633	0.404834	0.406983	0.402594
InitialFinal_gunifrac.csv	0.7437	0.742297	0.747175	0.755237	0.763884	0.733187	0.704298	0.781589	0.733432	0.803266	0.718345	0.780961	0.776465	0.788868	0.724712	0.674684	0.798688	0.771229	0.710527	0.790873	0.74442	0.755069	0.761542	0.771608	0.775358	0.819533	0.801027	0.794512	0.800293	0.74897	0.802636	0.736739	0.7519	0.779059	0.717866	0.805947	0.832669	0.811151	0.824568	0.802399	0.788424	0.822557	0.767499	0.794188	0.77596	0.802866	0.799464	0.795536	0.800395
InitialFinal_gunifrac.csv	0.511061	0.538844	0.474084	0.482958	0.502533	0.498708	0.564849	0.527197	0.533371	0.539312	0.600707	0.52746	0.517893	0.526179	0.546817	0.61553	0.503941	0.524985	0.545174	0.531481	0.520426	0.529317	0.498813	0.492591	0.515282	0.476486	0.462823	0.501502	0.474026	0.627261	0.582977	0.553566	0.563545	0.559313	0.528927	0.534297	0.571276	0.481878	0.502412	0.469045	0.552797	0.544709	0.534685	0.539777	0.547103	0.526277	0.500174	0.509866	0.489065
InitialFinal_gunifrac.csv	0.428611	0.419992	0.42261	0.443221	0.44204	0.407758	0.46005	0.452315	0.44632	0.593688	0.469903	0.48015	0.493623	0.496888	0.461016	0.4625	0.464986	0.450128	0.436809	0.477044	0.446959	0.452615	0.431004	0.521292	0.457012	0.476775	0.455411	0.429443	0.463738	0.483845	0.610614	0.483472	0.481906	0.47835	0.458	0.490558	0.655942	0.473295	0.589645	0.441804	0.496482	0.549566	0.453295	0.492374	0.488418	0.476814	0.472266	0.477052	0.465742
InitialFinal_gunifrac.csv	0.554068	0.581889	0.514205	0.503192	0.517974	0.532836	0.62355	0.522464	0.579355	0.535462	0.633466	0.527589	0.540733	0.532218	0.602291	0.667588	0.513833	0.539606	0.617652	0.540103	0.565325	0.557805	0.527195	0.516735	0.52619	0.468485	0.471514	0.51256	0.451302	0.642659	0.586225	0.553269	0.554554	0.535577	0.540698	0.493564	0.543892	0.42037	0.484989	0.457871	0.563533	0.503434	0.57095	0.557409	0.5764	0.535423	0.495643	0.520899	0.490319
InitialFinal_gunifrac.csv	0.445828	0.408409	0.430381	0.43426	0.447763	0.446983	0.474498	0.49145	0.488979	0.628924	0.486813	0.520549	0.526257	0.526999	0.48367	0.460603	0.501687	0.49133	0.462002	0.519487	0.475225	0.478027	0.467988	0.553701	0.489455	0.487202	0.446021	0.465051	0.450297	0.49567	0.644007	0.500593	0.511696	0.518948	0.476149	0.508582	0.667069	0.492478	0.602278	0.416084	0.526308	0.580776	0.494243	0.532791	0.515819	0.504979	0.478579	0.502794	0.490335
InitialFinal_gunifrac.csv	0.408827	0.340938	0.458973	0.482006	0.463676	0.39898	0.355616	0.451448	0.380476	0.699338	0.358407	0.528488	0.503764	0.49426	0.397393	0.286434	0.506538	0.39633	0.356906	0.493009	0.451111	0.475037	0.521659	0.629338	0.552344	0.596627	0.539505	0.424489	0.534909	0.338173	0.704933	0.430411	0.451977	0.554809	0.464355	0.515945	0.742917	0.587132	0.682041	0.549224	0.501869	0.641475	0.449709	0.493225	0.47189	0.462998	0.482269	0.469547	0.538874
InitialFinal_gunifrac.csv	0.394821	0.329499	0.446074	0.467453	0.460404	0.389614	0.327351	0.449439	0.359413	0.70439	0.330534	0.507902	0.482945	0.48116	0.374131	0.255093	0.497588	0.391233	0.329887	0.478551	0.43522	0.465005	0.512103	0.623348	0.543356	0.596963	0.541154	0.434343	0.534659	0.324482	0.697853	0.402869	0.436917	0.543636	0.440893	0.522209	0.740497	0.591944	0.680864	0.54169	0.491536	0.637382	0.436534	0.48445	0.457998	0.460503	0.485939	0.470617	0.537809
InitialFinal_gunifrac.csv	0.713478	0.740514	0.691425	0.686878	0.681792	0.721838	0.776478	0.708642	0.742831	0.640216	0.795759	0.706777	0.708008	0.709177	0.761855	0.821945	0.675151	0.723917	0.770111	0.70321	0.711675	0.710337	0.684279	0.657859	0.681458	0.639824	0.667786	0.692668	0.664073	0.801134	0.671347	0.749074	0.738122	0.712041	0.743163	0.684289	0.616683	0.64918	0.628	0.747262	0.726331	0.646562	0.721075	0.702688	0.725196	0.697513	0.683409	0.687355	0.651517
InitialFinal_gunifrac.csv	0.766661	0.761529	0.769552	0.776985	0.783319	0.75266	0.721638	0.780176	0.750518	0.794589	0.741798	0.774143	0.779754	0.781023	0.734446	0.689926	0.791273	0.768168	0.730228	0.789709	0.754843	0.761737	0.772653	0.784959	0.782524	0.814736	0.802095	0.796868	0.807535	0.750659	0.802554	0.752201	0.760307	0.787187	0.737543	0.818923	0.845982	0.826549	0.837179	0.830852	0.782227	0.813028	0.772915	0.784235	0.766539	0.803736	0.804627	0.801352	0.805913
InitialFinal_gunifrac.csv	0.66872	0.666207	0.651264	0.651508	0.659256	0.658722	0.700622	0.675928	0.695679	0.631087	0.719561	0.703145	0.696254	0.693806	0.687425	0.716471	0.665678	0.680986	0.697412	0.692902	0.684807	0.686551	0.676529	0.672234	0.679515	0.635839	0.632715	0.663965	0.633327	0.723222	0.716161	0.71874	0.727305	0.7144	0.705224	0.682934	0.694609	0.639184	0.681731	0.671215	0.698445	0.685515	0.682339	0.683519	0.691969	0.674016	0.644079	0.664253	0.642646
InitialFinal_gunifrac.csv	0.688216	0.700339	0.66442	0.659391	0.674414	0.689425	0.730348	0.699705	0.713018	0.648113	0.752061	0.697833	0.686207	0.692697	0.714377	0.766382	0.673607	0.700934	0.719146	0.693017	0.690255	0.696765	0.676001	0.663269	0.686229	0.631579	0.647058	0.678651	0.653149	0.776276	0.705608	0.72954	0.72795	0.724353	0.717994	0.672784	0.658713	0.645453	0.646306	0.690427	0.706614	0.667941	0.693808	0.684786	0.69927	0.700248	0.678347	0.687252	0.647276
InitialFinal_gunifrac.csv	0.761791	0.76089	0.769888	0.778487	0.780922	0.757097	0.721177	0.78765	0.750119	0.817893	0.736702	0.795303	0.794426	0.80114	0.745974	0.681729	0.810001	0.786542	0.735978	0.808235	0.758059	0.766583	0.774354	0.783167	0.786773	0.829972	0.815404	0.801285	0.821232	0.756631	0.814742	0.74612	0.75643	0.786957	0.730732	0.822004	0.851101	0.825995	0.841711	0.820819	0.793587	0.827094	0.779033	0.800915	0.782315	0.809113	0.811602	0.808441	0.816363
InitialFinal_gunifrac.csv	0.762802	0.760454	0.769923	0.776469	0.780932	0.758847	0.727734	0.798132	0.756575	0.825731	0.741168	0.796358	0.799027	0.802796	0.748155	0.689916	0.810968	0.788837	0.742643	0.809955	0.764958	0.775765	0.778877	0.792313	0.794929	0.834055	0.818023	0.811609	0.815463	0.767414	0.825338	0.754639	0.768457	0.798241	0.737292	0.822582	0.858122	0.825038	0.840362	0.817911	0.807686	0.840123	0.78581	0.810054	0.79622	0.814209	0.817638	0.810718	0.818258
InitialFinal_gunifrac.csv	0.753126	0.753118	0.767038	0.772092	0.775522	0.764476	0.731625	0.801303	0.759509	0.828367	0.739038	0.796269	0.797865	0.801306	0.753194	0.68912	0.810339	0.789057	0.739751	0.807359	0.758668	0.767881	0.780174	0.787966	0.783427	0.8297	0.818851	0.808263	0.819153	0.759809	0.815796	0.745141	0.758789	0.790473	0.734136	0.826134	0.849523	0.831422	0.841721	0.822823	0.805419	0.840686	0.786693	0.811582	0.794731	0.815781	0.820482	0.814713	0.822312
InitialFinal_gunifrac.csv	0.548147	0.58466	0.506461	0.49657	0.508354	0.537304	0.622849	0.516625	0.580878	0.495709	0.646898	0.520692	0.545744	0.541596	0.615145	0.684916	0.495015	0.549678	0.624682	0.540489	0.54245	0.535717	0.507796	0.48347	0.512178	0.476714	0.48926	0.509833	0.46544	0.657042	0.541453	0.539731	0.527408	0.517414	0.519406	0.458359	0.449923	0.386613	0.39198	0.539921	0.566673	0.478156	0.560976	0.543347	0.560482	0.533054	0.498779	0.513677	0.484891
InitialFinal_gunifrac.csv	0.413267	0.454994	0.38439	0.389565	0.400908	0.411135	0.490522	0.458911	0.456182	0.526664	0.537796	0.459445	0.468026	0.459837	0.48896	0.545851	0.43292	0.449478	0.502493	0.470332	0.451072	0.450704	0.432111	0.476003	0.448986	0.41357	0.417552	0.433919	0.406943	0.553871	0.585027	0.462825	0.472626	0.483964	0.448123	0.418735	0.532944	0.348232	0.456353	0.431212	0.485865	0.438377	0.469303	0.470095	0.483024	0.464114	0.430055	0.435901	0.426994
InitialFinal_gunifrac.csv	0.590858	0.62607	0.542793	0.534948	0.548923	0.585842	0.658871	0.576972	0.615114	0.532512	0.6779	0.561639	0.57354	0.564851	0.645233	0.722599	0.535344	0.588891	0.657267	0.565633	0.570256	0.557111	0.540886	0.524797	0.541205	0.48892	0.494083	0.532596	0.500786	0.68402	0.562979	0.600535	0.588473	0.571702	0.595519	0.477172	0.437809	0.445697	0.413012	0.546454	0.572806	0.499809	0.582783	0.554129	0.580641	0.547332	0.522594	0.532736	0.497147
InitialFinal_gunifrac.csv	0.460774	0.500333	0.410571	0.419636	0.432151	0.451571	0.528053	0.493919	0.49474	0.528955	0.574651	0.488938	0.494173	0.494452	0.525996	0.587329	0.470182	0.485347	0.52172	0.491305	0.476933	0.476203	0.465868	0.483606	0.477809	0.449276	0.443248	0.471218	0.444155	0.601486	0.586952	0.492942	0.505596	0.515971	0.47308	0.418301	0.501988	0.371118	0.428016	0.476396	0.50589	0.465451	0.485835	0.491292	0.506399	0.485956	0.465228	0.469103	0.448915
InitialFinal_gunifrac.csv	0.667753	0.686968	0.63985	0.637676	0.654902	0.654962	0.711688	0.672493	0.690084	0.642612	0.742349	0.678452	0.674807	0.672399	0.694901	0.749892	0.648719	0.665404	0.702007	0.673711	0.679877	0.68106	0.661043	0.66668	0.672792	0.622023	0.624448	0.66286	0.630303	0.757217	0.708078	0.707105	0.715766	0.711665	0.688884	0.652293	0.61094	0.606581	0.605236	0.661895	0.702975	0.636263	0.691485	0.679418	0.697684	0.670991	0.653092	0.660982	0.636469
InitialFinal_gunifrac.csv	0.741316	0.752368	0.715551	0.706546	0.717915	0.739326	0.786763	0.724865	0.761762	0.677007	0.802211	0.714928	0.712786	0.701407	0.767792	0.831174	0.694036	0.728831	0.778462	0.715352	0.742311	0.739874	0.723154	0.708039	0.718921	0.637542	0.659643	0.698199	0.656996	0.800886	0.713327	0.764137	0.758323	0.742059	0.759937	0.674684	0.588034	0.636979	0.585053	0.691594	0.722685	0.646174	0.738457	0.708124	0.731358	0.710614	0.689902	0.700221	0.668848
InitialFinal_gunifrac.csv	0.448341	0.475886	0.400555	0.395027	0.395973	0.437961	0.50699	0.41229	0.472045	0.477558	0.529718	0.408962	0.439251	0.415739	0.486659	0.571659	0.37311	0.415517	0.491646	0.395433	0.398589	0.372721	0.364279	0.453587	0.38297	0.311311	0.298143	0.358091	0.315753	0.534989	0.50286	0.453226	0.429986	0.395311	0.443655	0.334317	0.467731	0.356026	0.395285	0.392598	0.392589	0.401612	0.428959	0.394814	0.410633	0.370651	0.366371	0.380026	0.342127
TimeFinal_canberra.csv
TimeFinal_canberra.csv
TimeFinal_canberra.csv
TimeFinal_canberra.csv
TimeFinal_canberra.csv
TimeFinal_canberra.csv
TimeFinal_canberra.csv
TimeFinal_canberra.csv
TimeFinal_canberra.csv
TimeFinal_canberra.csv
TimeFinal_canberra.csv
TimeFinal_canberra.csv
TimeFinal_canberra.csv
TimeFinal_canberra.csv
TimeFinal_canberra.csv
TimeFinal_canberra.csv
TimeFinal_canberra.csv
TimeFinal_canberra.csv
TimeFinal_canberra.csv
TimeFinal_canberra.csv
TimeFinal_canberra.csv
TimeFinal_canberra.csv
TimeFinal_canberra.csv
TimeFinal_canberra.csv
TimeFinal_canberra.csv
TimeFinal_canberra.csv
TimeFinal_canberra.csv
TimeFinal_canberra.csv
TimeFinal_canberra.csv
TimeFinal_canberra.csv
TimeFinal_canberra.csv
TimeFinal_canberra.csv
TimeFinal_canberra.csv
TimeFinal_canberra.csv
TimeFinal_canberra.csv
TimeFinal_canberra.csv
TimeFinal_canberra.csv
TimeFinal_canberra.csv
TimeFinal_canberra.csv
TimeFinal_canberra.csv
TimeFinal_canberra.csv
TimeFinal_canberra.csv
TimeFinal_canberra.csv
TimeFinal_canberra.csv
TimeFinal_canberra.csv
TimeFinal_canberra.csv
TimeFinal_canberra.csv
TimeFinal_canberra.csv
TimeFinal_canberra.csv
TimeFinal_canberra.csv
TimeFinal_canberra.csv
Exposed_gunifrac.csv
Exposed_gunifrac.csv
Exposed_gunifrac.csv
Exposed_gunifrac.csv
Exposed_gunifrac.csv
Exposed_gunifrac.csv
Exposed_gunifrac.csv
Exposed_gunifrac.csv
Exposed_gunifrac.csv
Exposed_gunifrac.csv
Exposed_gunifrac.csv
Exposed_gunifrac.csv
Exposed_gunifrac.csv
Exposed_gunifrac.csv
Exposed_gunifrac.csv
Exposed_gunifrac.csv
Exposed_gunifrac.csv
Exposed_gunifrac.csv
Exposed_gunifrac.csv
Exposed_gunifrac.csv
Exposed_gunifrac.csv
Exposed_gunifrac.csv
Exposed_gunifrac.csv
Exposed_gunifrac.csv
Exposed_gunifrac.csv
Exposed_gunifrac.csv
Exposed_gunifrac.csv
Exposed_gunifrac.csv
Exposed_gunifrac.csv
Exposed_gunifrac.csv
Exposed_gunifrac.csv
Exposed_gunifrac.csv
Exposed_gunifrac.csv
Exposed_gunifrac.csv
Exposed_gunifrac.csv
Exposed_gunifrac.csv
Exposed_gunifrac.csv
Exposed_gunifrac.csv
Exposed_gunifrac.csv
Exposed_gunifrac.csv
Exposed_gunifrac.csv
Exposed_gunifrac.csv
Exposed_gunifrac.csv
Exposed_gunifrac.csv
Exposed_gunifrac.csv
Exposed_gunifrac.csv
Exposed_gunifrac.csv
Exposed_gunifrac.csv
Exposed_gunifrac.csv
Exposed_gunifrac.csv
Exposed_gunifrac.csv
Exposed_gunifrac.csv
Exposed_gunifrac.csv
Exposed_gunifrac.csv
Exposed_gunifrac.csv
Exposed_gunifrac.csv
Exposed_gunifrac.csv
Exposed_gunifrac.csv
Exposed_gunifrac.csv
Exposed_gunifrac.csv
Exposed_gunifrac.csv
Exposed_gunifrac.csv
Exposed_gunifrac.csv
Exposed_gunifrac.csv
Exposed_gunifrac.csv
Exposed_gunifrac.csv
Exposed_gunifrac.csv
Exposed_gunifrac.csv
Exposed_gunifrac.csv
Exposed_gunifrac.csv
Exposed_gunifrac.csv
Exposed_gunifrac.csv
Exposed_gunifrac.csv
Exposed_gunifrac.csv
Exposed_gunifrac.csv
Exposed_gunifrac.csv
Exposed_gunifrac.csv
Exposed_gunifrac.csv
Exposed_gunifrac.csv
Exposed_gunifrac.csv
Exposed_gunifrac.csv
Exposed_gunifrac.csv
Exposed_gunifrac.csv
Exposed_gunifrac.csv
Exposed_gunifrac.csv
Exposed_gunifrac.csv
Exposed_gunifrac.csv
Exposed_gunifrac.csv
Exposed_gunifrac.csv
All_gunifrac.csv	0	0.204113	0.137271	0.150056	0.136509	0.221282	0.249601	0.275052	0.212121	0.52978	0.330653	0.321604	0.304778	0.287387	0.274943	0.373513	0.293866	0.257213	0.27688	0.279177	0.233866	0.27462	0.328506	0.433654	0.335462	0.401271	0.304251	0.260815	0.324976	0.350853	0.55337	0.221726	0.268228	0.369212	0.296376	0.381897	0.617348	0.408425	0.532777	0.391334	0.319185	0.473473	0.272932	0.305431	0.305975	0.288923	0.280874	0.274437	0.315316
All_gunifrac.csv	0.204113	0	0.260155	0.268852	0.266229	0.311093	0.255336	0.354748	0.269665	0.602028	0.263223	0.42498	0.400588	0.38443	0.300954	0.29894	0.38714	0.30401	0.266354	0.37208	0.348671	0.391233	0.437859	0.541704	0.437974	0.476525	0.381836	0.322813	0.401272	0.281157	0.634905	0.341756	0.371511	0.466976	0.405229	0.459532	0.676196	0.485543	0.600643	0.424112	0.406034	0.555022	0.333547	0.389026	0.371875	0.350487	0.351452	0.353568	0.404936
All_gunifrac.csv	0.137271	0.260155	0	0.0905153	0.0838354	0.217866	0.305883	0.271153	0.230989	0.485978	0.372874	0.283959	0.304939	0.293475	0.310781	0.428077	0.26702	0.279902	0.31007	0.275069	0.212395	0.233003	0.256234	0.371167	0.270348	0.347082	0.250317	0.273135	0.268851	0.414646	0.496903	0.218697	0.239632	0.315886	0.238264	0.345084	0.571101	0.359019	0.485757	0.382423	0.322304	0.435197	0.281971	0.314679	0.323201	0.299414	0.287718	0.284575	0.277655
All_gunifrac.csv	0.150056	0.268852	0.0905153	0	0.0971117	0.238564	0.322755	0.280239	0.248525	0.486728	0.397498	0.305765	0.327652	0.312541	0.331767	0.44895	0.285417	0.302517	0.343855	0.29975	0.242378	0.269521	0.290721	0.397014	0.291042	0.347007	0.258649	0.298509	0.27663	0.431379	0.51092	0.238132	0.267969	0.330725	0.264466	0.37609	0.573208	0.368933	0.493266	0.372287	0.344098	0.442088	0.307718	0.338865	0.342075	0.322173	0.306487	0.303433	0.291833
All_gunifrac.csv	0.136509	0.266229	0.0838354	0.0971117	0	0.221116	0.320174	0.258084	0.243765	0.47383	0.389903	0.280263	0.30934	0.285128	0.324862	0.446595	0.254091	0.285631	0.334822	0.27415	0.217072	0.244729	0.271031	0.373043	0.266962	0.327611	0.248902	0.264697	0.254247	0.41774	0.48771	0.210594	0.228831	0.302588	0.252696	0.347536	0.564443	0.347792	0.47563	0.393147	0.310964	0.423475	0.274636	0.307046	0.314165	0.287086	0.274995	0.270081	0.270548
All_gunifrac.csv	0.221282	0.311093	0.217866	0.238564	0.221116	0	0.225088	0.141885	0.140815	0.489578	0.308104	0.264594	0.264371	0.242371	0.201378	0.347694	0.24217	0.200934	0.250817	0.236168	0.250083	0.262818	0.288273	0.405599	0.309058	0.372731	0.285657	0.229815	0.300254	0.342544	0.517791	0.197288	0.232088	0.333351	0.237349	0.355591	0.57727	0.379097	0.491005	0.390875	0.259788	0.406427	0.214877	0.26043	0.253424	0.243595	0.24987	0.230842	0.290419
All_gunifrac.csv	0.249601	0.255336	0.305883	0.322755	0.320174	0.225088	0	0.311343	0.137214	0.622851	0.200889	0.350579	0.323531	0.315444	0.162084	0.21611	0.3792	0.246695	0.162864	0.332813	0.278043	0.312538	0.389392	0.512935	0.417128	0.505058	0.405628	0.309408	0.421961	0.239741	0.606098	0.2556	0.296677	0.420894	0.302483	0.404979	0.678148	0.498522	0.602724	0.448821	0.297655	0.532589	0.246898	0.307044	0.253415	0.318755	0.338234	0.319964	0.411094
All_gunifrac.csv	0.275052	0.354748	0.271153	0.280239	0.258084	0.141885	0.311343	0	0.205017	0.41748	0.367335	0.238095	0.249288	0.224134	0.273414	0.426412	0.20019	0.21427	0.321861	0.214092	0.276325	0.285202	0.290023	0.382607	0.303913	0.322462	0.267076	0.206535	0.281102	0.388199	0.455706	0.243069	0.22358	0.286706	0.259995	0.350785	0.53439	0.363144	0.445349	0.421417	0.25672	0.343734	0.235496	0.223457	0.241407	0.226415	0.235019	0.213656	0.265505
All_gunifrac.csv	0.212121	0.269665	0.230989	0.248525	0.243765	0.140815	0.137214	0.205017	0	0.549136	0.242664	0.268623	0.253213	0.232296	0.156625	0.281749	0.29081	0.181396	0.182187	0.243349	0.241997	0.266857	0.317321	0.447038	0.337317	0.424149	0.323797	0.238134	0.357144	0.267454	0.548835	0.204702	0.23574	0.359569	0.258111	0.367474	0.622975	0.435503	0.542484	0.427973	0.259595	0.461297	0.202416	0.245853	0.226663	0.252356	0.275947	0.247263	0.330161
All_gunifrac.csv	0.52978	0.602028	0.485978	0.486728	0.47383	0.489578	0.622851	0.41748	0.549136	0	0.665903	0.43937	0.471568	0.458106	0.582039	0.700936	0.378783	0.512527	0.608393	0.439517	0.493642	0.46704	0.404771	0.33312	0.38655	0.322119	0.410489	0.475435	0.395651	0.677773	0.347779	0.518804	0.485536	0.380909	0.484163	0.479634	0.44492	0.406829	0.39216	0.578026	0.493784	0.367762	0.515796	0.462766	0.499792	0.43711	0.422884	0.422309	0.383883
All_gunifrac.csv	0.330653	0.263223	0.372874	0.397498	0.389903	0.308104	0.200889	0.367335	0.242664	0.665903	0	0.3556	0.330504	0.337607	0.175282	0.172506	0.420309	0.271849	0.21881	0.360724	0.363307	0.35943	0.430221	0.55213	0.441495	0.529214	0.428595	0.340568	0.437907	0.21909	0.63727	0.327429	0.35889	0.467251	0.377781	0.450502	0.702277	0.531349	0.63428	0.452877	0.327661	0.562358	0.270777	0.334026	0.288065	0.359266	0.386607	0.368879	0.440197
All_gunifrac.csv	0.321604	0.42498	0.283959	0.305765	0.280263	0.264594	0.350579	0.238095	0.268623	0.43937	0.3556	0	0.120248	0.111641	0.271576	0.43965	0.167952	0.221414	0.322621	0.164001	0.254483	0.249216	0.261689	0.370396	0.277394	0.279005	0.22209	0.253269	0.230984	0.417384	0.449928	0.249826	0.245918	0.296721	0.26323	0.314035	0.536753	0.340263	0.443811	0.407687	0.170217	0.316488	0.205815	0.168414	0.167584	0.221283	0.225682	0.197181	0.195724
All_gunifrac.csv	0.304778	0.400588	0.304939	0.327652	0.30934	0.264371	0.323531	0.249288	0.253213	0.471568	0.330504	0.120248	0	0.0868415	0.239277	0.411097	0.193927	0.199014	0.280266	0.166946	0.284592	0.286022	0.312111	0.411863	0.335062	0.301881	0.272996	0.243537	0.272924	0.400007	0.485159	0.258598	0.275912	0.345364	0.304665	0.335743	0.568521	0.381988	0.483052	0.430705	0.177708	0.344176	0.195238	0.181006	0.160793	0.215888	0.207735	0.18399	0.210765
All_gunifrac.csv	0.287387	0.38443	0.293475	0.312541	0.285128	0.242371	0.315444	0.224134	0.232296	0.458106	0.337607	0.111641	0.0868415	0	0.236788	0.415091	0.184804	0.189229	0.289656	0.147113	0.281069	0.277006	0.303224	0.412565	0.319469	0.287723	0.234167	0.229154	0.236626	0.388386	0.470896	0.252303	0.27507	0.340377	0.307024	0.312745	0.552633	0.364556	0.457283	0.408344	0.146947	0.324276	0.174331	0.134372	0.147365	0.18888	0.184227	0.158254	0.210871
All_gunifrac.csv	0.274943	0.300954	0.310781	0.331767	0.324862	0.201378	0.162084	0.273414	0.156625	0.582039	0.175282	0.271576	0.239277	0.236788	0	0.25418	0.331302	0.181526	0.17338	0.264159	0.290014	0.287227	0.360291	0.48483	0.375818	0.44698	0.339185	0.255337	0.358091	0.2778	0.581096	0.26156	0.296121	0.409747	0.313801	0.388665	0.662355	0.472982	0.584443	0.416424	0.241275	0.482638	0.207035	0.247976	0.204812	0.262779	0.288707	0.269186	0.338692
All_gunifrac.csv	0.373513	0.29894	0.428077	0.44895	0.446595	0.347694	0.21611	0.426412	0.281749	0.700936	0.172506	0.43965	0.411097	0.415091	0.25418	0	0.470052	0.319453	0.202879	0.421187	0.380528	0.406215	0.462804	0.592351	0.498558	0.580621	0.503719	0.396428	0.515518	0.197773	0.682846	0.348466	0.382059	0.509674	0.386458	0.493023	0.736573	0.57544	0.671	0.50285	0.408238	0.617695	0.369895	0.414657	0.369651	0.41565	0.438071	0.427559	0.499892
All_gunifrac.csv	0.293866	0.38714	0.26702	0.285417	0.254091	0.24217	0.3792	0.20019	0.29081	0.378783	0.420309	0.167952	0.193927	0.184804	0.331302	0.470052	0	0.203866	0.342945	0.124415	0.251486	0.257661	0.257734	0.363487	0.277182	0.228485	0.204523	0.220736	0.210877	0.44266	0.439677	0.28594	0.26877	0.304689	0.302824	0.305106	0.505602	0.314641	0.412567	0.399415	0.232357	0.288551	0.249521	0.203451	0.22607	0.169954	0.172808	0.148839	0.160711
All_gunifrac.csv	0.257213	0.30401	0.279902	0.302517	0.285631	0.200934	0.246695	0.21427	0.181396	0.512527	0.271849	0.221414	0.199014	0.189229	0.181526	0.319453	0.203866	0	0.201565	0.153065	0.265733	0.26982	0.31374	0.433943	0.338193	0.362318	0.270513	0.161473	0.295127	0.292232	0.525398	0.256623	0.279649	0.358992	0.307113	0.32413	0.591471	0.397793	0.505863	0.398618	0.230263	0.406941	0.201603	0.210356	0.204778	0.174983	0.212585	0.184672	0.266362
All_gunifrac.csv	0.27688	0.266354	0.31007	0.343855	0.334822	0.250817	0.162864	0.321861	0.182187	0.608393	0.21881	0.322621	0.280266	0.289656	0.17338	0.202879	0.342945	0.201565	0	0.282421	0.288782	0.313949	0.383153	0.505463	0.407809	0.473771	0.391605	0.297168	0.417739	0.238488	0.602712	0.265464	0.302759	0.42585	0.308918	0.407909	0.674304	0.49902	0.599088	0.459647	0.298998	0.515705	0.258584	0.30547	0.266932	0.289338	0.316826	0.297911	0.374307
All_gunifrac.csv	0.279177	0.37208	0.275069	0.29975	0.27415	0.236168	0.332813	0.214092	0.243349	0.439517	0.360724	0.164001	0.166946	0.147113	0.264159	0.421187	0.124415	0.153065	0.282421	0	0.249404	0.259799	0.285971	0.388277	0.29435	0.277776	0.21156	0.209971	0.245201	0.400126	0.463186	0.262487	0.272561	0.327628	0.307046	0.306414	0.553077	0.352456	0.466232	0.393612	0.199727	0.336572	0.198194	0.163924	0.1876	0.152349	0.171409	0.144337	0.190372
All_gunifrac.csv	0.233866	0.348671	0.212395	0.242378	0.217072	0.250083	0.278043	0.276325	0.241997	0.493642	0.363307	0.254483	0.284592	0.281069	0.290014	0.380528	0.251486	0.265733	0.288782	0.249404	0	0.118502	0.185616	0.309646	0.212634	0.355812	0.266206	0.238705	0.294571	0.38487	0.452162	0.188064	0.190998	0.249758	0.201702	0.314281	0.564309	0.368038	0.479081	0.438556	0.266544	0.403904	0.270133	0.26236	0.257635	0.262518	0.288528	0.270051	0.275848
All_gunifrac.csv	0.27462	0.391233	0.233003	0.269521	0.244729	0.262818	0.312538	0.285202	0.266857	0.46704	0.35943	0.249216	0.286022	0.277006	0.287227	0.406215	0.257661	0.26982	0.313949	0.259799	0.118502	0	0.144049	0.296783	0.156901	0.320511	0.250976	0.252973	0.270552	0.405903	0.426552	0.205807	0.191648	0.207472	0.211189	0.29982	0.528902	0.339011	0.440766	0.428418	0.252174	0.370659	0.279507	0.270732	0.250308	0.263133	0.294786	0.281346	0.272474
All_gunifrac.csv	0.328506	0.437859	0.256234	0.290721	0.271031	0.288273	0.389392	0.290023	0.317321	0.404771	0.430221	0.261689	0.312111	0.303224	0.360291	0.462804	0.257734	0.31374	0.383153	0.285971	0.185616	0.144049	0	0.196387	0.0931925	0.270741	0.272097	0.284206	0.263598	0.461315	0.365308	0.260166	0.247096	0.184487	0.240699	0.330724	0.488407	0.302814	0.394089	0.413782	0.314167	0.341669	0.32849	0.3105	0.323039	0.308224	0.321731	0.315471	0.285053
All_gunifrac.csv	0.433654	0.541704	0.371167	0.397014	0.373043	0.405599	0.512935	0.382607	0.447038	0.33312	0.55213	0.370396	0.411863	0.412565	0.48483	0.592351	0.363487	0.433943	0.505463	0.388277	0.309646	0.296783	0.196387	0	0.188031	0.329486	0.364225	0.387111	0.344323	0.575084	0.278926	0.38731	0.363595	0.264988	0.34828	0.435934	0.444241	0.367148	0.372383	0.513729	0.420936	0.361903	0.430239	0.411121	0.425057	0.396995	0.412464	0.406647	0.377485
All_gunifrac.csv	0.335462	0.437974	0.270348	0.291042	0.266962	0.309058	0.417128	0.303913	0.337317	0.38655	0.441495	0.277394	0.335062	0.319469	0.375818	0.498558	0.277182	0.338193	0.407809	0.29435	0.212634	0.156901	0.0931925	0.188031	0	0.251422	0.268993	0.30904	0.262496	0.474794	0.359073	0.284603	0.264797	0.184986	0.277795	0.353824	0.477278	0.300451	0.394817	0.431487	0.326414	0.330248	0.332968	0.31871	0.332848	0.315897	0.333992	0.329537	0.300598
All_gunifrac.csv	0.401271	0.476525	0.347082	0.347007	0.327611	0.372731	0.505058	0.322462	0.424149	0.322119	0.529214	0.279005	0.301881	0.287723	0.44698	0.580621	0.228485	0.362318	0.473771	0.277776	0.355812	0.320511	0.270741	0.329486	0.251422	0	0.186142	0.283546	0.19054	0.544581	0.403144	0.396822	0.364096	0.29824	0.386027	0.337682	0.438108	0.269454	0.359004	0.389945	0.322951	0.234343	0.369499	0.288752	0.337014	0.293861	0.272873	0.2793	0.217813
All_gunifrac.csv	0.304251	0.381836	0.250317	0.258649	0.248902	0.285657	0.405628	0.267076	0.323797	0.410489	0.428595	0.22209	0.272996	0.234167	0.339185	0.503719	0.204523	0.270513	0.391605	0.21156	0.266206	0.250976	0.272097	0.364225	0.268993	0.186142	0	0.205915	0.123653	0.459922	0.456008	0.330205	0.323996	0.329385	0.333473	0.323651	0.51145	0.316492	0.416584	0.325964	0.250312	0.312601	0.262413	0.22604	0.255514	0.211222	0.206184	0.217372	0.187822
All_gunifrac.csv	0.260815	0.322813	0.273135	0.298509	0.264697	0.229815	0.309408	0.206535	0.238134	0.475435	0.340568	0.253269	0.243537	0.229154	0.255337	0.396428	0.220736	0.161473	0.297168	0.209971	0.238705	0.252973	0.284206	0.387111	0.30904	0.283546	0.205915	0	0.216253	0.333798	0.48895	0.276208	0.275479	0.32482	0.319703	0.320066	0.539688	0.344408	0.454973	0.390407	0.24327	0.384078	0.241219	0.214787	0.223362	0.170374	0.186018	0.176263	0.243526
All_gunifrac.csv	0.324976	0.401272	0.268851	0.27663	0.254247	0.300254	0.421961	0.281102	0.357144	0.395651	0.437907	0.230984	0.272924	0.236626	0.358091	0.515518	0.210877	0.295127	0.417739	0.245201	0.294571	0.270552	0.263598	0.344323	0.262496	0.19054	0.123653	0.216253	0	0.47512	0.431628	0.324672	0.325475	0.312018	0.322851	0.334085	0.50092	0.296612	0.402424	0.351903	0.275042	0.307666	0.291305	0.256541	0.279646	0.24669	0.214186	0.234361	0.205982
All_gunifrac.csv	0.350853	0.281157	0.414646	0.431379	0.41774	0.342544	0.239741	0.388199	0.267454	0.677773	0.21909	0.417384	0.400007	0.388386	0.2778	0.197773	0.44266	0.292232	0.238488	0.400126	0.38487	0.405903	0.461315	0.575084	0.474794	0.544581	0.459922	0.333798	0.47512	0	0.650583	0.36591	0.380525	0.485688	0.421487	0.457265	0.70202	0.549642	0.639111	0.471439	0.380662	0.581667	0.330997	0.379714	0.349422	0.378627	0.408142	0.395609	0.478971
All_gunifrac.csv	0.55337	0.634905	0.496903	0.51092	0.48771	0.517791	0.606098	0.455706	0.548835	0.347779	0.63727	0.449928	0.485159	0.470896	0.581096	0.682846	0.439677	0.525398	0.602712	0.463186	0.452162	0.426552	0.365308	0.278926	0.359073	0.403144	0.456008	0.48895	0.431628	0.650583	0	0.485855	0.45679	0.305799	0.445092	0.504029	0.457124	0.45978	0.417503	0.589407	0.481581	0.409612	0.521408	0.477031	0.496792	0.47594	0.486905	0.476278	0.445428
All_gunifrac.csv	0.221726	0.341756	0.218697	0.238132	0.210594	0.197288	0.2556	0.243069	0.204702	0.518804	0.327429	0.249826	0.258598	0.252303	0.26156	0.348466	0.28594	0.256623	0.265464	0.262487	0.188064	0.205807	0.260166	0.38731	0.284603	0.396822	0.330205	0.276208	0.324672	0.36591	0.485855	0	0.0925444	0.248899	0.1124	0.339746	0.579224	0.375786	0.484726	0.44787	0.259628	0.442717	0.260378	0.281768	0.257936	0.301973	0.302711	0.280667	0.334438
All_gunifrac.csv	0.268228	0.371511	0.239632	0.267969	0.228831	0.232088	0.296677	0.22358	0.23574	0.485536	0.35889	0.245918	0.275912	0.27507	0.296121	0.382059	0.26877	0.279649	0.302759	0.272561	0.190998	0.191648	0.247096	0.363595	0.264797	0.364096	0.323996	0.275479	0.325475	0.380525	0.45679	0.0925444	0	0.20603	0.111681	0.312664	0.555953	0.357023	0.465879	0.452234	0.258305	0.411799	0.274091	0.282704	0.264623	0.304806	0.316852	0.293684	0.31633
All_gunifrac.csv	0.369212	0.466976	0.315886	0.330725	0.302588	0.333351	0.420894	0.286706	0.359569	0.380909	0.467251	0.296721	0.345364	0.340377	0.409747	0.509674	0.304689	0.358992	0.42585	0.327628	0.249758	0.207472	0.184487	0.264988	0.184986	0.29824	0.329385	0.32482	0.312018	0.485688	0.305799	0.248899	0.20603	0	0.206708	0.342497	0.491897	0.306123	0.387476	0.458835	0.335675	0.340287	0.362703	0.344101	0.336581	0.34265	0.360968	0.341034	0.328393
All_gunifrac.csv	0.296376	0.405229	0.238264	0.264466	0.252696	0.237349	0.302483	0.259995	0.258111	0.484163	0.377781	0.26323	0.304665	0.307024	0.313801	0.386458	0.302824	0.307113	0.308918	0.307046	0.201702	0.211189	0.240699	0.34828	0.277795	0.386027	0.333473	0.319703	0.322851	0.421487	0.445092	0.1124	0.111681	0.206708	0	0.349038	0.57141	0.366238	0.473749	0.442098	0.3105	0.426791	0.31094	0.329887	0.307121	0.33772	0.343813	0.32507	0.33492
All_gunifrac.csv	0.381897	0.459532	0.345084	0.37609	0.347536	0.355591	0.404979	0.350785	0.367474	0.479634	0.450502	0.314035	0.335743	0.312745	0.388665	0.493023	0.305106	0.32413	0.407909	0.306414	0.314281	0.29982	0.330724	0.435934	0.353824	0.337682	0.323651	0.320066	0.334085	0.457265	0.504029	0.339746	0.312664	0.342497	0.349038	0	0.411288	0.190228	0.305934	0.405048	0.278468	0.335766	0.317863	0.295868	0.305763	0.314563	0.322345	0.303936	0.305835
All_gunifrac.csv	0.617348	0.676196	0.571101	0.573208	0.564443	0.57727	0.678148	0.53439	0.622975	0.44492	0.702277	0.536753	0.568521	0.552633	0.662355	0.736573	0.505602	0.591471	0.674304	0.553077	0.564309	0.528902	0.488407	0.444241	0.477278	0.438108	0.51145	0.539688	0.50092	0.70202	0.457124	0.579224	0.555953	0.491897	0.57141	0.411288	0	0.351511	0.19502	0.599861	0.561013	0.384916	0.600209	0.548331	0.587808	0.538208	0.536798	0.53411	0.510477
All_gunifrac.csv	0.408425	0.485543	0.359019	0.368933	0.347792	0.379097	0.498522	0.363144	0.435503	0.406829	0.531349	0.340263	0.381988	0.364556	0.472982	0.57544	0.314641	0.397793	0.49902	0.352456	0.368038	0.339011	0.302814	0.367148	0.300451	0.269454	0.316492	0.344408	0.296612	0.549642	0.45978	0.375786	0.357023	0.306123	0.366238	0.190228	0.351511	0	0.229068	0.392851	0.377185	0.291932	0.397453	0.355646	0.384424	0.355283	0.32751	0.331321	0.309374
All_gunifrac.csv	0.532777	0.600643	0.485757	0.493266	0.47563	0.491005	0.602724	0.445349	0.542484	0.39216	0.63428	0.443811	0.483052	0.457283	0.584443	0.671	0.412567	0.505863	0.599088	0.466232	0.479081	0.440766	0.394089	0.372383	0.394817	0.359004	0.416584	0.454973	0.402424	0.639111	0.417503	0.484726	0.465879	0.387476	0.473749	0.305934	0.19502	0.229068	0	0.522828	0.471994	0.310752	0.514238	0.452611	0.495597	0.444315	0.440799	0.439807	0.417729
All_gunifrac.csv	0.391334	0.424112	0.382423	0.372287	0.393147	0.390875	0.448821	0.421417	0.427973	0.578026	0.452877	0.407687	0.430705	0.408344	0.416424	0.50285	0.399415	0.398618	0.459647	0.393612	0.438556	0.428418	0.413782	0.513729	0.431487	0.389945	0.325964	0.390407	0.351903	0.471439	0.589407	0.44787	0.452234	0.458835	0.442098	0.405048	0.599861	0.392851	0.522828	0	0.398869	0.48745	0.386421	0.411526	0.417625	0.385106	0.385768	0.394266	0.395063
All_gunifrac.csv	0.319185	0.406034	0.322304	0.344098	0.310964	0.259788	0.297655	0.25672	0.259595	0.493784	0.327661	0.170217	0.177708	0.146947	0.241275	0.408238	0.232357	0.230263	0.298998	0.199727	0.266544	0.252174	0.314167	0.420936	0.326414	0.322951	0.250312	0.24327	0.275042	0.380662	0.481581	0.259628	0.258305	0.335675	0.3105	0.278468	0.561013	0.377185	0.471994	0.398869	0	0.345791	0.151631	0.110451	0.0904381	0.198146	0.223069	0.191989	0.24264
All_gunifrac.csv	0.473473	0.555022	0.435197	0.442088	0.423475	0.406427	0.532589	0.343734	0.461297	0.367762	0.562358	0.316488	0.344176	0.324276	0.482638	0.617695	0.288551	0.406941	0.515705	0.336572	0.403904	0.370659	0.341669	0.361903	0.330248	0.234343	0.312601	0.384078	0.307666	0.581667	0.409612	0.442717	0.411799	0.340287	0.426791	0.335766	0.384916	0.291932	0.310752	0.48745	0.345791	0	0.400348	0.313109	0.364504	0.325732	0.330414	0.320754	0.284293
All_gunifrac.csv	0.272932	0.333547	0.281971	0.307718	0.274636	0.214877	0.246898	0.235496	0.202416	0.515796	0.270777	0.205815	0.195238	0.174331	0.207035	0.369895	0.249521	0.201603	0.258584	0.198194	0.270133	0.279507	0.32849	0.430239	0.332968	0.369499	0.262413	0.241219	0.291305	0.330997	0.521408	0.260378	0.274091	0.362703	0.31094	0.317863	0.600209	0.397453	0.514238	0.386421	0.151631	0.400348	0	0.14084	0.126321	0.20403	0.238197	0.207942	0.265388
All_gunifrac.csv	0.305431	0.389026	0.314679	0.338865	0.307046	0.26043	0.307044	0.223457	0.245853	0.462766	0.334026	0.168414	0.181006	0.134372	0.247976	0.414657	0.203451	0.210356	0.30547	0.163924	0.26236	0.270732	0.3105	0.411121	0.31871	0.288752	0.22604	0.214787	0.256541	0.379714	0.477031	0.281768	0.282704	0.344101	0.329887	0.295868	0.548331	0.355646	0.452611	0.411526	0.110451	0.313109	0.14084	0	0.100909	0.176927	0.196887	0.160085	0.216207
All_gunifrac.csv	0.305975	0.371875	0.323201	0.342075	0.314165	0.253424	0.253415	0.241407	0.226663	0.499792	0.288065	0.167584	0.160793	0.147365	0.204812	0.369651	0.22607	0.204778	0.266932	0.1876	0.257635	0.250308	0.323039	0.425057	0.332848	0.337014	0.255514	0.223362	0.279646	0.349422	0.496792	0.257936	0.264623	0.336581	0.307121	0.305763	0.587808	0.384424	0.495597	0.417625	0.0904381	0.364504	0.126321	0.100909	0	0.198846	0.216413	0.182654	0.246852
All_gunifrac.csv	0.288923	0.350487	0.299414	0.322173	0.287086	0.243595	0.318755	0.226415	0.252356	0.43711	0.359266	0.221283	0.215888	0.18888	0.262779	0.41565	0.169954	0.174983	0.289338	0.152349	0.262518	0.263133	0.308224	0.396995	0.315897	0.293861	0.211222	0.170374	0.24669	0.378627	0.47594	0.301973	0.304806	0.34265	0.33772	0.314563	0.538208	0.355283	0.444315	0.385106	0.198146	0.325732	0.20403	0.176927	0.198846	0	0.0972055	0.0853908	0.162852
All_gunifrac.csv	0.280874	0.351452	0.287718	0.306487	0.274995	0.24987	0.338234	0.235019	0.275947	0.422884	0.386607	0.225682	0.207735	0.184227	0.288707	0.438071	0.172808	0.212585	0.316826	0.171409	0.288528	0.294786	0.321731	0.412464	0.333992	0.272873	0.206184	0.186018	0.214186	0.408142	0.486905	0.302711	0.316852	0.360968	0.343813	0.322345	0.536798	0.32751	0.440799	0.385768	0.223069	0.330414	0.238197	0.196887	0.216413	0.0972055	0	0.078059	0.138312
All_gunifrac.csv	0.274437	0.353568	0.284575	0.303433	0.270081	0.230842	0.319964	0.213656	0.247263	0.422309	0.368879	0.197181	0.18399	0.158254	0.269186	0.427559	0.148839	0.184672	0.297911	0.144337	0.270051	0.281346	0.315471	0.406647	0.329537	0.2793	0.217372	0.176263	0.234361	0.395609	0.476278	0.280667	0.293684	0.341034	0.32507	0.303936	0.53411	0.331321	0.439807	0.394266	0.191989	0.320754	0.207942	0.160085	0.182654	0.0853908	0.078059	0	0.146473
All_gunifrac.csv	0.315316	0.404936	0.277655	0.291833	0.270548	0.290419	0.411094	0.265505	0.330161	0.383883	0.440197	0.195724	0.210765	0.210871	0.338692	0.499892	0.160711	0.266362	0.374307	0.190372	0.275848	0.272474	0.285053	0.377485	0.300598	0.217813	0.187822	0.243526	0.205982	0.478971	0.445428	0.334438	0.31633	0.328393	0.33492	0.305835	0.510477	0.309374	0.417729	0.395063	0.24264	0.284293	0.265388	0.216207	0.246852	0.162852	0.138312	0.146473	0
All_gunifrac.csv	0.454264	0.365454	0.51549	0.526638	0.520207	0.467254	0.329879	0.511412	0.40152	0.756862	0.293933	0.541167	0.512713	0.511385	0.385284	0.251102	0.559287	0.444726	0.363807	0.519097	0.49237	0.513209	0.573246	0.674934	0.577569	0.652755	0.594154	0.499795	0.604155	0.253458	0.731726	0.436153	0.46757	0.573962	0.492968	0.577091	0.79122	0.655587	0.734649	0.592556	0.51007	0.687686	0.470166	0.514352	0.471576	0.515654	0.536109	0.522487	0.595122
All_gunifrac.csv	0.344182	0.423879	0.291146	0.3096	0.277497	0.311632	0.449586	0.291045	0.373157	0.373359	0.479787	0.278969	0.327458	0.304317	0.421761	0.532321	0.248567	0.338953	0.449169	0.30495	0.275439	0.238073	0.211132	0.302062	0.222283	0.236132	0.248864	0.274546	0.231147	0.486484	0.419246	0.293567	0.278568	0.227461	0.286804	0.263767	0.422021	0.192755	0.311641	0.399464	0.317781	0.294661	0.334412	0.29673	0.321361	0.283604	0.270251	0.270388	0.243826
All_gunifrac.csv	0.519252	0.588191	0.463018	0.472657	0.45455	0.490822	0.593466	0.431032	0.537257	0.335981	0.618916	0.426437	0.4684	0.439144	0.575418	0.664122	0.402651	0.499655	0.588042	0.454514	0.450635	0.404445	0.337635	0.267603	0.326602	0.330158	0.406786	0.44378	0.3788	0.62378	0.333818	0.466266	0.431443	0.31699	0.43246	0.354329	0.313627	0.280527	0.220865	0.526469	0.452405	0.290639	0.498328	0.443128	0.480327	0.434529	0.432441	0.431719	0.404211
All_gunifrac.csv	0.257727	0.37866	0.237298	0.261496	0.247685	0.234803	0.294564	0.28504	0.240432	0.496358	0.354786	0.235898	0.234967	0.231228	0.285264	0.395739	0.25476	0.249643	0.297191	0.230411	0.218182	0.209291	0.253685	0.383899	0.291319	0.361009	0.298636	0.2649	0.30311	0.392476	0.482712	0.17445	0.192449	0.273041	0.219624	0.26643	0.561702	0.336053	0.470736	0.389274	0.226344	0.423307	0.236123	0.259217	0.230279	0.273442	0.276369	0.254149	0.287359
All_gunifrac.csv	0.44569	0.529582	0.399623	0.409222	0.391211	0.419679	0.517985	0.379404	0.450489	0.392993	0.539191	0.328579	0.370671	0.359212	0.491244	0.584936	0.323888	0.418132	0.508526	0.356976	0.334748	0.310794	0.247415	0.290248	0.251898	0.263749	0.347451	0.364098	0.333682	0.556156	0.353049	0.380197	0.351006	0.263814	0.374362	0.304045	0.412905	0.270341	0.344383	0.477412	0.369255	0.283338	0.405973	0.340168	0.382316	0.372353	0.376622	0.366894	0.319581
All_gunifrac.csv	0.530224	0.598078	0.486361	0.494133	0.475621	0.495151	0.578688	0.457563	0.522424	0.394508	0.607587	0.425549	0.458047	0.445378	0.562199	0.647728	0.415624	0.50299	0.580205	0.453935	0.433009	0.400331	0.341691	0.300264	0.330534	0.339804	0.434659	0.452599	0.416241	0.615262	0.360178	0.469468	0.440326	0.355213	0.460004	0.349289	0.336191	0.305749	0.282064	0.557187	0.450364	0.278497	0.497657	0.433549	0.462889	0.454118	0.454831	0.449105	0.411374
All_gunifrac.csv	0.366577	0.458912	0.328822	0.33854	0.305441	0.319515	0.438115	0.285167	0.366935	0.415605	0.473872	0.249485	0.267351	0.253998	0.382424	0.531169	0.221787	0.311082	0.420628	0.251292	0.303031	0.263731	0.273805	0.337405	0.269839	0.236335	0.227915	0.278451	0.244218	0.49617	0.409772	0.347013	0.330617	0.313791	0.356836	0.3329	0.454815	0.344374	0.390946	0.413424	0.266926	0.249924	0.323847	0.278644	0.292944	0.246344	0.25686	0.249432	0.209724
All_gunifrac.csv	0.297346	0.388907	0.295398	0.300947	0.27873	0.276292	0.348921	0.265574	0.290547	0.493929	0.395271	0.249605	0.263097	0.249593	0.304785	0.457772	0.243231	0.269533	0.339422	0.237565	0.256297	0.257739	0.328517	0.432309	0.331104	0.316939	0.258407	0.257752	0.294397	0.423989	0.454419	0.302301	0.275003	0.33491	0.326283	0.320426	0.536578	0.378498	0.461581	0.421867	0.227371	0.341211	0.279591	0.244183	0.253651	0.21939	0.246255	0.225017	0.225671
All_gunifrac.csv	0.275346	0.367204	0.256533	0.273126	0.236659	0.253163	0.35884	0.232121	0.286137	0.431678	0.399345	0.217512	0.245781	0.22087	0.298942	0.465915	0.201306	0.256128	0.354678	0.227801	0.242312	0.214175	0.258572	0.371242	0.25639	0.262823	0.190753	0.219906	0.207776	0.429504	0.445632	0.290701	0.270314	0.291064	0.314598	0.311844	0.509577	0.322148	0.413098	0.394221	0.228159	0.309848	0.268493	0.230889	0.242203	0.201381	0.188724	0.195055	0.186618
All_gunifrac.csv	0.29228	0.302621	0.355058	0.359983	0.34378	0.311979	0.269055	0.364902	0.303686	0.625773	0.291897	0.374878	0.35711	0.334645	0.291977	0.344961	0.387206	0.319151	0.28233	0.341042	0.365278	0.364924	0.45516	0.557045	0.449683	0.468092	0.38895	0.329477	0.394483	0.3153	0.589055	0.340663	0.354804	0.455428	0.397446	0.405164	0.636729	0.483136	0.58127	0.442738	0.29812	0.493664	0.276977	0.31961	0.293684	0.323025	0.328894	0.315364	0.379097
All_gunifrac.csv	0.231158	0.308514	0.236815	0.24556	0.2292	0.236419	0.302374	0.226524	0.245797	0.474836	0.348514	0.229637	0.236384	0.226829	0.262873	0.412165	0.219509	0.241914	0.286089	0.218029	0.226084	0.24396	0.307205	0.425387	0.311109	0.305029	0.219499	0.22192	0.256998	0.392052	0.495922	0.266659	0.26431	0.336448	0.305184	0.324595	0.567306	0.352629	0.483555	0.409204	0.23439	0.371089	0.224344	0.226975	0.217311	0.213166	0.213837	0.21445	0.196993
All_gunifrac.csv	0.359406	0.416876	0.305233	0.303372	0.325435	0.380853	0.449339	0.390817	0.412473	0.520838	0.484308	0.423909	0.443832	0.44419	0.439276	0.523421	0.388651	0.382993	0.430629	0.397538	0.355035	0.352252	0.351788	0.438137	0.359183	0.389986	0.332957	0.356135	0.357754	0.51077	0.534447	0.385006	0.379662	0.379423	0.37628	0.439153	0.575059	0.38481	0.4947	0.303376	0.442025	0.460152	0.427453	0.428035	0.433306	0.403883	0.39529	0.404598	0.386748
All_gunifrac.csv	0.244004	0.306571	0.191448	0.207476	0.221324	0.283779	0.334316	0.325874	0.314592	0.514076	0.405725	0.344338	0.367819	0.363054	0.350667	0.433825	0.306666	0.315876	0.325673	0.318115	0.242777	0.247778	0.28659	0.420897	0.308695	0.340681	0.258319	0.282462	0.272058	0.431571	0.533471	0.279203	0.28424	0.335437	0.274612	0.347381	0.570825	0.344198	0.482307	0.356249	0.344236	0.44024	0.326211	0.345224	0.334132	0.326055	0.319149	0.324709	0.303978
All_gunifrac.csv	0.282636	0.33	0.249706	0.246059	0.281296	0.315745	0.357453	0.387221	0.349741	0.555129	0.428516	0.416936	0.426739	0.425664	0.385578	0.426516	0.396191	0.364672	0.351397	0.398739	0.327589	0.340042	0.352202	0.464007	0.361016	0.389078	0.341417	0.371903	0.364273	0.44922	0.576967	0.334809	0.358914	0.379305	0.326374	0.42253	0.604016	0.393061	0.525347	0.349473	0.418287	0.485164	0.385293	0.427379	0.409963	0.407524	0.392563	0.40483	0.386237
All_gunifrac.csv	0.300784	0.308446	0.267564	0.269309	0.292947	0.333623	0.349725	0.413789	0.363762	0.584207	0.413354	0.427323	0.423269	0.430332	0.400773	0.39407	0.405078	0.384932	0.330731	0.41522	0.338992	0.355262	0.382179	0.504958	0.410309	0.424144	0.355518	0.385014	0.378087	0.414908	0.614415	0.352116	0.36657	0.428253	0.336673	0.419933	0.633322	0.425438	0.56395	0.369724	0.42544	0.521828	0.389918	0.444858	0.41352	0.430531	0.406001	0.417685	0.40332
All_gunifrac.csv	0.332004	0.388857	0.279096	0.297318	0.284901	0.330697	0.419641	0.31243	0.368829	0.464542	0.430608	0.305165	0.344803	0.31881	0.372907	0.493247	0.275588	0.310849	0.403204	0.29432	0.289615	0.251478	0.284078	0.404051	0.297521	0.254357	0.199573	0.252914	0.21365	0.459759	0.467993	0.345869	0.316751	0.319123	0.344	0.320143	0.51106	0.340254	0.420642	0.355785	0.300878	0.354131	0.32969	0.29709	0.314434	0.282248	0.288954	0.298173	0.254349
All_gunifrac.csv	0.393397	0.458105	0.331025	0.328075	0.337312	0.381592	0.490559	0.34166	0.426947	0.419519	0.509742	0.343512	0.3692	0.355468	0.440681	0.560005	0.301071	0.350948	0.472456	0.327571	0.35059	0.312534	0.266137	0.359156	0.2794	0.214759	0.23108	0.294785	0.249953	0.526763	0.425649	0.402634	0.372369	0.304766	0.390682	0.345158	0.445757	0.310508	0.376472	0.35099	0.358556	0.307518	0.400073	0.342389	0.372769	0.325237	0.32105	0.32642	0.288129
All_gunifrac.csv	0.342675	0.399942	0.289931	0.301234	0.291523	0.332092	0.422475	0.306164	0.373501	0.460502	0.44406	0.313707	0.342563	0.324213	0.375257	0.500559	0.280156	0.314188	0.398573	0.294388	0.300854	0.257803	0.282838	0.396375	0.293893	0.24714	0.218607	0.25503	0.234101	0.463641	0.460943	0.357802	0.327841	0.316563	0.357203	0.287328	0.480289	0.32115	0.40493	0.372087	0.29427	0.335155	0.338643	0.30119	0.314719	0.291122	0.295934	0.301133	0.25849
All_gunifrac.csv	0.379785	0.428979	0.322961	0.321781	0.338394	0.365593	0.455021	0.355727	0.409452	0.491403	0.469563	0.348991	0.374657	0.357839	0.407536	0.528611	0.315159	0.339331	0.427235	0.329442	0.337745	0.316663	0.305487	0.419642	0.319701	0.283281	0.243834	0.289066	0.267912	0.4955	0.496602	0.387972	0.367216	0.344148	0.375813	0.354342	0.523133	0.346446	0.433246	0.278451	0.337921	0.385415	0.366125	0.334858	0.349912	0.323404	0.323554	0.330683	0.293006
All_gunifrac.csv	0.469092	0.541221	0.418456	0.431856	0.406891	0.433646	0.55485	0.39953	0.484966	0.390191	0.586397	0.382317	0.40623	0.384409	0.517539	0.636757	0.340694	0.432839	0.551587	0.387102	0.422648	0.389974	0.334033	0.334235	0.32406	0.280923	0.334311	0.373485	0.3141	0.589052	0.365446	0.462477	0.437753	0.366077	0.45947	0.399106	0.44482	0.357952	0.381763	0.476746	0.402813	0.313872	0.448531	0.384419	0.423037	0.382955	0.376106	0.368967	0.343295
[truncated: 1,764 more rows]
[truncated: 62 more columns]

## Sheet: 2A.1
GLM Results
glm(Alpha.Score ~ Temperature); Unexposed fish
term	estimate	std.error	statistic	p.value	p.adj.sig
Shannon
[truncated: 15 more rows]

## Sheet: 2A.2
ANOVA of GLM
[truncated: 10 more rows]

[truncated: 74 more sheets: 2A.3, 2B.1, 2B.2, 2B.3, 2C.1, 2C.2, 2C.3, 2D.1, 2D.2, 2D.3, 3A.1, 3A.2, 3A.3, 3B.1, 3B.2, 3C.1, 3C.2, 3C.3, 4A.1, 4A.2 …]
